# Supplementary material for: ﻿Review of the Palaearctic species of Apsilocera Bouček, 1956 (Chalcidoidea, Pteromalidae), with descriptions of the eight new species
Source: Zookeys. 2024 Oct 17;1215:259–88. doi: 10.3897/zookeys.1215.128603 (PMC11502943; doi:10.3897/zookeys.1215.128603)
Supplement: XML Treatment for Apsilocera [file zookeys.1215.128603-treatment1.xml]

<!DOCTYPE tp:taxon-treatment
  PUBLIC "-//TaxonX//DTD Taxonomic Treatment Publishing DTD v0 20100105//EN" "tax-treatment-NSO.dtd">
<tp:taxon-treatment xmlns:tp="http://www.plazi.org/taxpub"><tp:treatment-meta><kwd-group><label>Taxon classification</label><kwd>
              <named-content content-type="kingdom">Animalia</named-content>
            </kwd><kwd>
              <named-content content-type="order">Hymenoptera</named-content>
            </kwd><kwd>
              <named-content content-type="family">Pteromalidae</named-content>
            </kwd></kwd-group><mixed-citation publication-type="journal"><person-group><name><surname>Tselikh</surname><given-names>Ekaterina V.</given-names></name><name><surname>Lee</surname><given-names>Jaehyeon</given-names></name><name><surname>Haas</surname><given-names>Michael</given-names></name><name><surname>Mitroiu</surname><given-names>Mircea-Dan</given-names></name><name><surname>Ku</surname><given-names>Deok-Seo</given-names></name></person-group><article-title>﻿Review of the Palaearctic species of <italic><tp:taxon-name><tp:taxon-name-part taxon-name-part-type="genus" reg="Apsilocera">Apsilocera</tp:taxon-name-part></tp:taxon-name></italic> Bouček, 1956 (<tp:taxon-name><tp:taxon-name-part taxon-name-part-type="superfamily">Chalcidoidea</tp:taxon-name-part></tp:taxon-name>, <tp:taxon-name><tp:taxon-name-part taxon-name-part-type="family">Pteromalidae</tp:taxon-name-part></tp:taxon-name>), with descriptions of the eight new species</article-title><source>Zookeys</source><day>17</day><month>10</month><year>2024</year><volume>1215</volume><fpage>259</fpage><lpage>288</lpage><pub-id pub-id-type="doi">10.3897/zookeys.1215.128603</pub-id></mixed-citation></tp:treatment-meta><tp:nomenclature><label>﻿Genus</label><tp:taxon-name>
            <object-id xmlns:xlink="http://www.w3.org/1999/xlink" content-type="arpha" xlink:type="simple">3A6A3909-EB90-5C47-8AD8-25C5C17BF43D</object-id>
            <tp:taxon-name-part taxon-name-part-type="genus" reg="Apsilocera">Apsilocera</tp:taxon-name-part>
          </tp:taxon-name><tp:taxon-authority>Bouček, 1956</tp:taxon-authority><tp:nomenclature-citation-list><tp:nomenclature-citation><tp:taxon-name>
                <tp:taxon-name-part taxon-name-part-type="genus" reg="Apsilocera">Apsilocera</tp:taxon-name-part>
              </tp:taxon-name><comment>Bouček, 1956: 319–121. Type species <tp:taxon-name><tp:taxon-name-part taxon-name-part-type="genus" reg="Apsilocera">Apsilocera</tp:taxon-name-part><tp:taxon-name-part taxon-name-part-type="species" reg="verticillata">verticillata</tp:taxon-name-part></tp:taxon-name> Bouček, 1956, by monotypy.</comment></tp:nomenclature-citation><tp:nomenclature-citation><tp:taxon-name>
                <tp:taxon-name-part taxon-name-part-type="genus" reg="Buloloa">Buloloa</tp:taxon-name-part>
              </tp:taxon-name><comment>Bouček, 1988: 425–426. Type species: <tp:taxon-name><tp:taxon-name-part taxon-name-part-type="genus" reg="Buloloa">B.</tp:taxon-name-part><tp:taxon-name-part taxon-name-part-type="species" reg="bidens">bidens</tp:taxon-name-part></tp:taxon-name> Bouček, 1988, by monotypy. Synonymy by <xref ref-type="bibr" rid="B11">Mitroiu and Achterberg 2013</xref>: 449.</comment></tp:nomenclature-citation><tp:nomenclature-citation><tp:taxon-name>
                <tp:taxon-name-part taxon-name-part-type="genus" reg="Kratinka">Kratinka</tp:taxon-name-part>
              </tp:taxon-name><comment>Bouček, 1988: 428–429. Type species: <tp:taxon-name><tp:taxon-name-part taxon-name-part-type="genus" reg="Kratinka">K.</tp:taxon-name-part><tp:taxon-name-part taxon-name-part-type="species" reg="brevis">brevis</tp:taxon-name-part></tp:taxon-name> Bouček, 1988, by monotypy. Synonymy by <xref ref-type="bibr" rid="B11">Mitroiu and Achterberg 2013</xref>: 449, 450.</comment></tp:nomenclature-citation><tp:nomenclature-citation><tp:taxon-name>
                <tp:taxon-name-part taxon-name-part-type="genus" reg="Bulolosa">Bulolosa</tp:taxon-name-part>
              </tp:taxon-name><comment>Bouček, 1990: 87. Replacement name for <tp:taxon-name><tp:taxon-name-part taxon-name-part-type="genus" reg="Buloloa">Buloloa</tp:taxon-name-part></tp:taxon-name> Bouček, 1988. Synonymy by <xref ref-type="bibr" rid="B11">Mitroiu and Achterberg 2013</xref>: 449.</comment></tp:nomenclature-citation></tp:nomenclature-citation-list></tp:nomenclature><tp:treatment-sec sec-type="diagnosis" id="SECID0EJHAE"><title>Diagnosis.</title><p>Head with (Figs <xref ref-type="fig" rid="F1">1</xref>, <xref ref-type="fig" rid="F7">53</xref>, <xref ref-type="fig" rid="F8">61</xref>, <xref ref-type="fig" rid="F9">69</xref>, <xref ref-type="fig" rid="F13">100</xref>, <xref ref-type="fig" rid="F13">101</xref>, <xref ref-type="fig" rid="F13">105</xref>) or without (Figs <xref ref-type="fig" rid="F2">11</xref>, <xref ref-type="fig" rid="F3">20</xref>, <xref ref-type="fig" rid="F4">27</xref>, <xref ref-type="fig" rid="F5">36</xref>, <xref ref-type="fig" rid="F6">42</xref>, <xref ref-type="fig" rid="F10">78</xref>, <xref ref-type="fig" rid="F11">85</xref>, <xref ref-type="fig" rid="F12">94</xref>, <xref ref-type="fig" rid="F13">103</xref>) ornamentation; without occipital carina. Gena usually moderately to strongly receding towards mouth, hollowed of not hollowed at mouth corner; gena lamina absent. Lower margin of clypeus with one small tooth (Fig. <xref ref-type="fig" rid="F12">91</xref>), with two small teeth (Figs <xref ref-type="fig" rid="F2">13</xref>, <xref ref-type="fig" rid="F4">27</xref>, <xref ref-type="fig" rid="F10">75</xref>), convex (Fig. <xref ref-type="fig" rid="F6">45</xref>), produced and emarginate medially (Figs <xref ref-type="fig" rid="F3">19</xref>, <xref ref-type="fig" rid="F5">35</xref>, <xref ref-type="fig" rid="F11">84</xref>), with small median projection (Fig. <xref ref-type="fig" rid="F13">105</xref>), weakly emarginate (Fig. <xref ref-type="fig" rid="F1">1</xref>), rounded (Fig. <xref ref-type="fig" rid="F8">58</xref>). Antennal formula 11264; anelli small, <abbrev xmlns:xlink="http://www.w3.org/1999/xlink" xlink:title="funicular segments 1" id="ABBRID0E2KAE" xlink:type="simple">F1</abbrev>–<abbrev xmlns:xlink="http://www.w3.org/1999/xlink" xlink:title="funicular segments 6" id="ABBRID0E6KAE" xlink:type="simple">F6</abbrev> longer than broad or quadrate, with one or two rows of sensilla, antennal clava not large, symmetrical, micropilose area small. Antennal toruli situated above level of lower edges of eyes (Figs <xref ref-type="fig" rid="F2">11</xref>, <xref ref-type="fig" rid="F3">20</xref>, <xref ref-type="fig" rid="F4">27</xref>, <xref ref-type="fig" rid="F5">36</xref>, <xref ref-type="fig" rid="F6">42</xref>, <xref ref-type="fig" rid="F7">53</xref>, <xref ref-type="fig" rid="F9">69</xref>, <xref ref-type="fig" rid="F10">78</xref>, <xref ref-type="fig" rid="F11">85</xref>, <xref ref-type="fig" rid="F12">94</xref>, <xref ref-type="fig" rid="F13">100</xref>, <xref ref-type="fig" rid="F13">101</xref>, <xref ref-type="fig" rid="F13">103</xref>), sometimes on level of upper edges of eyes (Figs <xref ref-type="fig" rid="F1">1</xref>, <xref ref-type="fig" rid="F8">61</xref>); antennal protuberance and scrobes absent. Mandible formula 3:4 (Figs <xref ref-type="fig" rid="F2">11</xref>, <xref ref-type="fig" rid="F12">91</xref>) or 4:4 (Figs <xref ref-type="fig" rid="F5">35</xref>, <xref ref-type="fig" rid="F9">68</xref>).</p><p>Mesosoma short, moderately depressed or arched. Pronotum narrower than mesoscutum, with collar margin carinate (Figs <xref ref-type="fig" rid="F3">21</xref>, <xref ref-type="fig" rid="F4">28</xref>, <xref ref-type="fig" rid="F5">37</xref>, <xref ref-type="fig" rid="F6">43</xref>). Notauli incomplete (Figs <xref ref-type="fig" rid="F1">4</xref>, <xref ref-type="fig" rid="F2">10</xref>, <xref ref-type="fig" rid="F4">25</xref>, <xref ref-type="fig" rid="F5">33</xref>, <xref ref-type="fig" rid="F6">41</xref>, <xref ref-type="fig" rid="F7">49</xref>, <xref ref-type="fig" rid="F8">57</xref>, <xref ref-type="fig" rid="F9">65</xref>, <xref ref-type="fig" rid="F11">82</xref>, <xref ref-type="fig" rid="F12">90</xref>). Scutellum moderately depressed (Figs <xref ref-type="fig" rid="F1">2</xref>, <xref ref-type="fig" rid="F4">24</xref>, <xref ref-type="fig" rid="F12">89</xref>, <xref ref-type="fig" rid="F13">102</xref>, <xref ref-type="fig" rid="F13">104</xref>, <xref ref-type="fig" rid="F13">106</xref>) or arched (Figs <xref ref-type="fig" rid="F3">16</xref>, <xref ref-type="fig" rid="F6">40</xref>, <xref ref-type="fig" rid="F7">48</xref>, <xref ref-type="fig" rid="F9">64</xref>, <xref ref-type="fig" rid="F11">81</xref>, <xref ref-type="fig" rid="F13">97</xref>), without conspicuous sublateral grooves, with distinct reticulate frenal area, but without frenal groove. Metapleuron entirely smooth. Propodeum finely reticulate (Figs <xref ref-type="fig" rid="F7">49</xref>, <xref ref-type="fig" rid="F10">74</xref>), weakly alutaceous (Figs <xref ref-type="fig" rid="F5">33</xref>, <xref ref-type="fig" rid="F6">41</xref>, <xref ref-type="fig" rid="F8">57</xref>, <xref ref-type="fig" rid="F9">65</xref>, <xref ref-type="fig" rid="F11">82</xref>), smooth and shiny (Figs <xref ref-type="fig" rid="F1">4</xref>, <xref ref-type="fig" rid="F2">9</xref>, <xref ref-type="fig" rid="F12">90</xref>), plicae present; without costula and with median carina, nucha short or absent; propodeal spiracles near to front margin of sclerite. Fore wing hyaline or with infumation, with distinct speculum; M not widened proximally; M longer than S (Figs <xref ref-type="fig" rid="F2">14</xref>, <xref ref-type="fig" rid="F3">22</xref>, <xref ref-type="fig" rid="F4">30</xref>, <xref ref-type="fig" rid="F5">38</xref>, <xref ref-type="fig" rid="F6">46</xref>, <xref ref-type="fig" rid="F7">54</xref>, <xref ref-type="fig" rid="F8">62</xref>, <xref ref-type="fig" rid="F9">71</xref>, <xref ref-type="fig" rid="F10">79</xref>, <xref ref-type="fig" rid="F11">87</xref>, <xref ref-type="fig" rid="F12">95</xref>). Hind coxa dorsally bare; hind tibia with one spur.</p><p>Metasoma sessile, short, ovate (Figs <xref ref-type="fig" rid="F5">39</xref>, <xref ref-type="fig" rid="F7">55</xref>, <xref ref-type="fig" rid="F9">72</xref>, <xref ref-type="fig" rid="F10">80</xref>, <xref ref-type="fig" rid="F12">96</xref>) to acuminate (Figs <xref ref-type="fig" rid="F1">7</xref>, <xref ref-type="fig" rid="F2">15</xref>, <xref ref-type="fig" rid="F3">23</xref>, <xref ref-type="fig" rid="F4">31</xref>, <xref ref-type="fig" rid="F6">47</xref>, <xref ref-type="fig" rid="F8">63</xref>, <xref ref-type="fig" rid="F11">88</xref>), as long as or shorter than combined length of mesosoma and head. Cerci with setae subequal in length. Ovipositor not much protruding.</p></tp:treatment-sec><tp:treatment-sec sec-type="distribution" id="SECID0E6UAE"><title>Distribution.</title><p>Nearctic, Palaearctic, Oriental and Australian regions.</p></tp:treatment-sec><tp:treatment-sec><!--Section generated to contain objects referenced in tp:taxon-treatment.--><fig id="F1" position="float" orientation="portrait"><object-id xmlns:xlink="http://www.w3.org/1999/xlink" content-type="doi" xlink:type="simple">10.3897/zookeys.1215.128603.figures1-7</object-id><object-id xmlns:xlink="http://www.w3.org/1999/xlink" content-type="arpha" xlink:type="simple">17BC2C34-2050-5AB0-9471-6816741EA503</object-id><label>Figures 1–7.</label><caption><p><italic><tp:taxon-name><tp:taxon-name-part taxon-name-part-type="genus" reg="Apsilocera">Apsilocera</tp:taxon-name-part><tp:taxon-name-part taxon-name-part-type="species" reg="budai">budai</tp:taxon-name-part></tp:taxon-name></italic> sp. nov., female, holotype <bold>1</bold> head, frontal view <bold>2</bold> habitus, lateral view <bold>3</bold> antenna <bold>4</bold> mesosoma, dorsal view <bold>5</bold> head, dorsal view <bold>6</bold> fore wing <bold>7</bold> metasoma, dorsal view.</p></caption><graphic xmlns:xlink="http://www.w3.org/1999/xlink" xlink:href="zookeys-1215-259_article-128603__-g001.jpg" position="float" orientation="portrait" xlink:type="simple" id="oo_1155526.jpg"><uri content-type="original_file" xlink:type="simple">https://binary.pensoft.net/fig/1155526</uri></graphic></fig><fig id="F7" position="float" orientation="portrait"><object-id xmlns:xlink="http://www.w3.org/1999/xlink" content-type="doi" xlink:type="simple">10.3897/zookeys.1215.128603.figures48-55</object-id><object-id xmlns:xlink="http://www.w3.org/1999/xlink" content-type="arpha" xlink:type="simple">E5155D22-4D1B-5B01-A161-AF5ECC0F1478</object-id><label>Figures 48–55.</label><caption><p><italic><tp:taxon-name><tp:taxon-name-part taxon-name-part-type="genus" reg="Apsilocera">Apsilocera</tp:taxon-name-part><tp:taxon-name-part taxon-name-part-type="species" reg="grandistigma">grandistigma</tp:taxon-name-part></tp:taxon-name></italic> sp. nov., female, holotype <bold>48</bold> habitus, lateral view <bold>49</bold> mesosoma, dorsal view <bold>50</bold> clypeus <bold>51</bold> head and pronotum, dorsal view <bold>52</bold> antenna <bold>53</bold> head, frontal view <bold>54</bold> fore wing <bold>55</bold> metasoma, dorsal view.</p></caption><graphic xmlns:xlink="http://www.w3.org/1999/xlink" xlink:href="zookeys-1215-259_article-128603__-g009.jpg" position="float" orientation="portrait" xlink:type="simple" id="oo_1155534.jpg"><uri content-type="original_file" xlink:type="simple">https://binary.pensoft.net/fig/1155534</uri></graphic></fig><fig id="F8" position="float" orientation="portrait"><object-id xmlns:xlink="http://www.w3.org/1999/xlink" content-type="doi" xlink:type="simple">10.3897/zookeys.1215.128603.figures56-63</object-id><object-id xmlns:xlink="http://www.w3.org/1999/xlink" content-type="arpha" xlink:type="simple">BDB7F039-7429-52FB-9186-765F75A8EFC4</object-id><label>Figures 56–63.</label><caption><p><italic><tp:taxon-name><tp:taxon-name-part taxon-name-part-type="genus" reg="Apsilocera">Apsilocera</tp:taxon-name-part><tp:taxon-name-part taxon-name-part-type="species" reg="jejuensis">jejuensis</tp:taxon-name-part></tp:taxon-name></italic> sp. nov., female, holotype <bold>56</bold> habitus, lateral view <bold>57</bold> mesosoma, dorsal view <bold>58</bold> clypeus <bold>59</bold> antenna <bold>60</bold> head and pronotum, dorsal view <bold>61</bold> head, frontal view <bold>62</bold> fore wing <bold>63</bold> metasoma, dorsal view.</p></caption><graphic xmlns:xlink="http://www.w3.org/1999/xlink" xlink:href="zookeys-1215-259_article-128603__-g010.jpg" position="float" orientation="portrait" xlink:type="simple" id="oo_1155535.jpg"><uri content-type="original_file" xlink:type="simple">https://binary.pensoft.net/fig/1155535</uri></graphic></fig><fig id="F9" position="float" orientation="portrait"><object-id xmlns:xlink="http://www.w3.org/1999/xlink" content-type="doi" xlink:type="simple">10.3897/zookeys.1215.128603.figures64-72</object-id><object-id xmlns:xlink="http://www.w3.org/1999/xlink" content-type="arpha" xlink:type="simple">C33BF506-4EFB-5BCB-9D54-4BBC3E419782</object-id><label>Figures 64–72.</label><caption><p><italic><tp:taxon-name><tp:taxon-name-part taxon-name-part-type="genus" reg="Apsilocera">Apsilocera</tp:taxon-name-part><tp:taxon-name-part taxon-name-part-type="species" reg="marina">marina</tp:taxon-name-part></tp:taxon-name></italic> sp. nov., female, holotype <bold>64</bold> habitus, lateral view <bold>65</bold> mesosoma, dorsal view <bold>66</bold> clypeus <bold>67</bold> head and pronotum, dorsal view <bold>68</bold> mandible <bold>69</bold> head, frontal view <bold>70</bold> antenna <bold>71</bold> fore wing <bold>72</bold> metasoma, dorsal view.</p></caption><graphic xmlns:xlink="http://www.w3.org/1999/xlink" xlink:href="zookeys-1215-259_article-128603__-g011.jpg" position="float" orientation="portrait" xlink:type="simple" id="oo_1155536.jpg"><uri content-type="original_file" xlink:type="simple">https://binary.pensoft.net/fig/1155536</uri></graphic></fig><fig id="F13" position="float" orientation="portrait"><object-id xmlns:xlink="http://www.w3.org/1999/xlink" content-type="doi" xlink:type="simple">10.3897/zookeys.1215.128603.figures97-106</object-id><object-id xmlns:xlink="http://www.w3.org/1999/xlink" content-type="arpha" xlink:type="simple">4FC7B864-5173-5CB9-A1CC-938CF944EC24</object-id><label>Figures 97–106.</label><caption><p><bold>97</bold><italic><tp:taxon-name><tp:taxon-name-part taxon-name-part-type="genus" reg="Apsilocera">Apsilocera</tp:taxon-name-part><tp:taxon-name-part taxon-name-part-type="species" reg="verticillata">verticillata</tp:taxon-name-part></tp:taxon-name></italic> Bouček, 1956, male, holotype habitus, lateral view <bold>98</bold><italic><tp:taxon-name><tp:taxon-name-part taxon-name-part-type="genus" reg="Apsilocera">Apsilocera</tp:taxon-name-part><tp:taxon-name-part taxon-name-part-type="species" reg="triapitzini">triapitzini</tp:taxon-name-part></tp:taxon-name></italic> sp. nov., male, paratype habitus, dorsal view <bold>99, 100</bold><italic><tp:taxon-name><tp:taxon-name-part taxon-name-part-type="genus" reg="Apsilocera">Apsilocera</tp:taxon-name-part><tp:taxon-name-part taxon-name-part-type="species" reg="acuticristata">acuticristata</tp:taxon-name-part></tp:taxon-name></italic> Mitroiu &amp; Achterberg, 2013, female, holotype <bold>99</bold> habitus, lateral view <bold>100</bold> head, frontal view <bold>101, 102</bold><italic><tp:taxon-name><tp:taxon-name-part taxon-name-part-type="genus" reg="Apsilocera">Apsilocera</tp:taxon-name-part><tp:taxon-name-part taxon-name-part-type="species" reg="bicristata">bicristata</tp:taxon-name-part></tp:taxon-name></italic> Mitroiu &amp; Achterberg, 2013, female, holotype <bold>101</bold> head, frontal view <bold>102</bold> habitus, lateral view <bold>103, 104</bold><italic><tp:taxon-name><tp:taxon-name-part taxon-name-part-type="genus" reg="Apsilocera">Apsilocera</tp:taxon-name-part><tp:taxon-name-part taxon-name-part-type="species" reg="maculata">maculata</tp:taxon-name-part></tp:taxon-name></italic> Mitroiu &amp; Achterberg, 2013, female, holotype <bold>103</bold> head, frontal view <bold>104</bold> habitus, lateral view <bold>105, 106</bold><italic><tp:taxon-name><tp:taxon-name-part taxon-name-part-type="genus" reg="Apsilocera">Apsilocera</tp:taxon-name-part><tp:taxon-name-part taxon-name-part-type="species" reg="tuberculata">tuberculata</tp:taxon-name-part></tp:taxon-name></italic> Mitroiu &amp; Achterberg, 2013, female, holotype <bold>105</bold> head, frontal view <bold>106</bold> habitus, lateral view.</p></caption><graphic xmlns:xlink="http://www.w3.org/1999/xlink" xlink:href="zookeys-1215-259_article-128603__-g007.jpg" position="float" orientation="portrait" xlink:type="simple" id="oo_1155532.jpg"><uri content-type="original_file" xlink:type="simple">https://binary.pensoft.net/fig/1155532</uri></graphic></fig><fig id="F2" position="float" orientation="portrait"><object-id xmlns:xlink="http://www.w3.org/1999/xlink" content-type="doi" xlink:type="simple">10.3897/zookeys.1215.128603.figures8-15</object-id><object-id xmlns:xlink="http://www.w3.org/1999/xlink" content-type="arpha" xlink:type="simple">D30DB7C2-5B8D-5529-A3FB-685465F6EF75</object-id><label>Figures 8–15.</label><caption><p><italic><tp:taxon-name><tp:taxon-name-part taxon-name-part-type="genus" reg="Apsilocera">Apsilocera</tp:taxon-name-part><tp:taxon-name-part taxon-name-part-type="species" reg="bradburyi">bradburyi</tp:taxon-name-part></tp:taxon-name></italic> sp. nov., female, holotype <bold>8</bold> habitus, lateral view <bold>9</bold> mesosoma, dorsal view <bold>10</bold> head, pronotum and mesoscutum, dorsal view <bold>11</bold> head, mandible, frontal view <bold>12</bold> antenna <bold>13</bold> clypeus <bold>14</bold> fore wing <bold>15</bold> metasoma, dorsal view.</p></caption><graphic xmlns:xlink="http://www.w3.org/1999/xlink" xlink:href="zookeys-1215-259_article-128603__-g002.jpg" position="float" orientation="portrait" xlink:type="simple" id="oo_1155527.jpg"><uri content-type="original_file" xlink:type="simple">https://binary.pensoft.net/fig/1155527</uri></graphic></fig><fig id="F3" position="float" orientation="portrait"><object-id xmlns:xlink="http://www.w3.org/1999/xlink" content-type="doi" xlink:type="simple">10.3897/zookeys.1215.128603.figures16-23</object-id><object-id xmlns:xlink="http://www.w3.org/1999/xlink" content-type="arpha" xlink:type="simple">35A30FA6-D662-56F3-8842-84A3E462EAC9</object-id><label>Figures 16–23.</label><caption><p><italic><tp:taxon-name><tp:taxon-name-part taxon-name-part-type="genus" reg="Apsilocera">Apsilocera</tp:taxon-name-part><tp:taxon-name-part taxon-name-part-type="species" reg="bramleyi">bramleyi</tp:taxon-name-part></tp:taxon-name></italic> Graham, 1966, female, not type <bold>16</bold> habitus, lateral view <bold>17</bold> scutellum and propodeum, dorsal view <bold>18</bold> antenna <bold>19</bold> clypeus <bold>20</bold> head, frontal view <bold>21</bold> head and pronotum, dorsal view <bold>22</bold> fore wing <bold>23</bold> metasoma, dorsal view.</p></caption><graphic xmlns:xlink="http://www.w3.org/1999/xlink" xlink:href="zookeys-1215-259_article-128603__-g003.jpg" position="float" orientation="portrait" xlink:type="simple" id="oo_1155528.jpg"><uri content-type="original_file" xlink:type="simple">https://binary.pensoft.net/fig/1155528</uri></graphic></fig><fig id="F4" position="float" orientation="portrait"><object-id xmlns:xlink="http://www.w3.org/1999/xlink" content-type="doi" xlink:type="simple">10.3897/zookeys.1215.128603.figures24-31</object-id><object-id xmlns:xlink="http://www.w3.org/1999/xlink" content-type="arpha" xlink:type="simple">09675A2D-2D17-5DED-8371-B13E50475E5A</object-id><label>Figures 24–31.</label><caption><p><italic><tp:taxon-name><tp:taxon-name-part taxon-name-part-type="genus" reg="Apsilocera">Apsilocera</tp:taxon-name-part><tp:taxon-name-part taxon-name-part-type="species" reg="dupla">dupla</tp:taxon-name-part></tp:taxon-name></italic> Mitroiu &amp; Achterberg, 2013, female, not type <bold>24</bold> habitus, lateral view <bold>25</bold> mesosoma, dorsal view <bold>26</bold> clypeus <bold>27</bold> head, frontal view <bold>28</bold> head and pronotum, dorsal view <bold>29</bold> antenna <bold>30</bold> fore wing <bold>31</bold> metasoma, dorsal view.</p></caption><graphic xmlns:xlink="http://www.w3.org/1999/xlink" xlink:href="zookeys-1215-259_article-128603__-g004.jpg" position="float" orientation="portrait" xlink:type="simple" id="oo_1155529.jpg"><uri content-type="original_file" xlink:type="simple">https://binary.pensoft.net/fig/1155529</uri></graphic></fig><fig id="F5" position="float" orientation="portrait"><object-id xmlns:xlink="http://www.w3.org/1999/xlink" content-type="doi" xlink:type="simple">10.3897/zookeys.1215.128603.figures32-39</object-id><object-id xmlns:xlink="http://www.w3.org/1999/xlink" content-type="arpha" xlink:type="simple">A864CAC2-DB7B-5971-BE64-99F66C6DCE1C</object-id><label>Figures 32–39.</label><caption><p><italic><tp:taxon-name><tp:taxon-name-part taxon-name-part-type="genus" reg="Apsilocera">Apsilocera</tp:taxon-name-part><tp:taxon-name-part taxon-name-part-type="species" reg="eleganta">eleganta</tp:taxon-name-part></tp:taxon-name></italic> sp. nov., female, holotype <bold>32</bold> habitus, lateral view <bold>33</bold> mesosoma, dorsal view <bold>34</bold> antenna <bold>35</bold> clypeus <bold>36</bold> head, frontal view <bold>37</bold> head and pronotum, dorsal view <bold>38</bold> fore wing <bold>39</bold> metasoma, dorsal view.</p></caption><graphic xmlns:xlink="http://www.w3.org/1999/xlink" xlink:href="zookeys-1215-259_article-128603__-g005.jpg" position="float" orientation="portrait" xlink:type="simple" id="oo_1155530.jpg"><uri content-type="original_file" xlink:type="simple">https://binary.pensoft.net/fig/1155530</uri></graphic></fig><fig id="F6" position="float" orientation="portrait"><object-id xmlns:xlink="http://www.w3.org/1999/xlink" content-type="doi" xlink:type="simple">10.3897/zookeys.1215.128603.figures40-47</object-id><object-id xmlns:xlink="http://www.w3.org/1999/xlink" content-type="arpha" xlink:type="simple">264AC517-FFCF-5228-82D6-A8BB6811F761</object-id><label>Figures 40–47.</label><caption><p><italic><tp:taxon-name><tp:taxon-name-part taxon-name-part-type="genus" reg="Apsilocera">Apsilocera</tp:taxon-name-part><tp:taxon-name-part taxon-name-part-type="species" reg="elongata">elongata</tp:taxon-name-part></tp:taxon-name></italic> Mitroiu &amp; Achterberg, 2013, female, not type <bold>40</bold> habitus, lateral view <bold>41</bold> mesosoma, dorsal view <bold>42</bold> head, frontal view <bold>43</bold> head and pronotum, dorsal view <bold>44</bold> antenna <bold>45</bold> clypeus <bold>46</bold> fore wing <bold>47</bold> metasoma, dorsal view.</p></caption><graphic xmlns:xlink="http://www.w3.org/1999/xlink" xlink:href="zookeys-1215-259_article-128603__-g008.jpg" position="float" orientation="portrait" xlink:type="simple" id="oo_1155533.jpg"><uri content-type="original_file" xlink:type="simple">https://binary.pensoft.net/fig/1155533</uri></graphic></fig><fig id="F10" position="float" orientation="portrait"><object-id xmlns:xlink="http://www.w3.org/1999/xlink" content-type="doi" xlink:type="simple">10.3897/zookeys.1215.128603.figures73-80</object-id><object-id xmlns:xlink="http://www.w3.org/1999/xlink" content-type="arpha" xlink:type="simple">4F2856C7-55C0-5C19-AEEC-4B44B9FD2D54</object-id><label>Figures 73–80.</label><caption><p><italic><tp:taxon-name><tp:taxon-name-part taxon-name-part-type="genus" reg="Apsilocera">Apsilocera</tp:taxon-name-part><tp:taxon-name-part taxon-name-part-type="species" reg="totoroi">totoroi</tp:taxon-name-part></tp:taxon-name></italic> sp. nov., female, holotype <bold>73</bold> habitus, lateral view <bold>74</bold> scutellum and propodeum, dorsal view <bold>75</bold> clypeus <bold>76</bold> head, dorsal view <bold>77</bold> antenna <bold>78</bold> head, frontal view <bold>79</bold> fore wing <bold>80</bold> metasoma, dorsal view.</p></caption><graphic xmlns:xlink="http://www.w3.org/1999/xlink" xlink:href="zookeys-1215-259_article-128603__-g012.jpg" position="float" orientation="portrait" xlink:type="simple" id="oo_1155537.jpg"><uri content-type="original_file" xlink:type="simple">https://binary.pensoft.net/fig/1155537</uri></graphic></fig><fig id="F11" position="float" orientation="portrait"><object-id xmlns:xlink="http://www.w3.org/1999/xlink" content-type="doi" xlink:type="simple">10.3897/zookeys.1215.128603.figures81-88</object-id><object-id xmlns:xlink="http://www.w3.org/1999/xlink" content-type="arpha" xlink:type="simple">DE069508-A601-5678-91DA-774CA503405F</object-id><label>Figures 81–88.</label><caption><p><italic><tp:taxon-name><tp:taxon-name-part taxon-name-part-type="genus" reg="Apsilocera">Apsilocera</tp:taxon-name-part><tp:taxon-name-part taxon-name-part-type="species" reg="triapitzini">triapitzini</tp:taxon-name-part></tp:taxon-name></italic> sp. nov., female, holotype <bold>81</bold> habitus, lateral view <bold>82</bold> mesosoma, dorsal view <bold>83</bold> antenna <bold>84</bold> clypeus <bold>85</bold> head, frontal view <bold>86</bold> head and pronotum, dorsal view <bold>87</bold> fore wing <bold>88</bold> metasoma, dorsal view.</p></caption><graphic xmlns:xlink="http://www.w3.org/1999/xlink" xlink:href="zookeys-1215-259_article-128603__-g013.jpg" position="float" orientation="portrait" xlink:type="simple" id="oo_1155538.jpg"><uri content-type="original_file" xlink:type="simple">https://binary.pensoft.net/fig/1155538</uri></graphic></fig><fig id="F12" position="float" orientation="portrait"><object-id xmlns:xlink="http://www.w3.org/1999/xlink" content-type="doi" xlink:type="simple">10.3897/zookeys.1215.128603.figures89-96</object-id><object-id xmlns:xlink="http://www.w3.org/1999/xlink" content-type="arpha" xlink:type="simple">F46759B6-E929-52B5-8C6F-24E6E052626D</object-id><label>Figures 89–96.</label><caption><p><italic><tp:taxon-name><tp:taxon-name-part taxon-name-part-type="genus" reg="Apsilocera">Apsilocera</tp:taxon-name-part><tp:taxon-name-part taxon-name-part-type="species" reg="verticillata">verticillata</tp:taxon-name-part></tp:taxon-name></italic> Bouček, 1956, female, not type <bold>89</bold> habitus, lateral view <bold>90</bold> mesosoma, dorsal view <bold>91</bold> clypeus and mandible <bold>92</bold> antenna <bold>93</bold> head and pronotum, dorsal view <bold>94</bold> head, frontal view <bold>95</bold> fore wing <bold>96</bold> metasoma, dorsal view.</p></caption><graphic xmlns:xlink="http://www.w3.org/1999/xlink" xlink:href="zookeys-1215-259_article-128603__-g006.jpg" position="float" orientation="portrait" xlink:type="simple" id="oo_1155531.jpg"><uri content-type="original_file" xlink:type="simple">https://binary.pensoft.net/fig/1155531</uri></graphic></fig></tp:treatment-sec><ref-list><ref id="B11"><mixed-citation xmlns:xlink="http://www.w3.org/1999/xlink" xlink:type="simple"><person-group><name name-style="western"><surname>Mitroiu</surname><given-names>M-D</given-names></name><name name-style="western"><surname>Achterberg</surname><given-names>C</given-names></name></person-group> (<year>2013</year>) <article-title>Revision of the Oriental species of <italic><tp:taxon-name><tp:taxon-name-part taxon-name-part-type="genus">Apsilocera</tp:taxon-name-part></tp:taxon-name></italic> Bouček (<tp:taxon-name><tp:taxon-name-part taxon-name-part-type="order">Hymenoptera</tp:taxon-name-part></tp:taxon-name>, <tp:taxon-name><tp:taxon-name-part taxon-name-part-type="family">Pteromalidae</tp:taxon-name-part></tp:taxon-name>), with description of twelve new species.</article-title><source>Zootaxa</source><volume>3717</volume>(<issue>4</issue>): <fpage>448</fpage>–<lpage>468</lpage>. <ext-link xlink:href="10.11646/zootaxa.3717.4.2" ext-link-type="doi" xlink:type="simple">https://doi.org/10.11646/zootaxa.3717.4.2</ext-link></mixed-citation></ref></ref-list></tp:taxon-treatment>
