# Supplementary material for: ﻿Review of the Palaearctic species of Apsilocera Bouček, 1956 (Chalcidoidea, Pteromalidae), with descriptions of the eight new species
Source: Zookeys. 2024 Oct 17;1215:259–88. doi: 10.3897/zookeys.1215.128603 (PMC11502943; doi:10.3897/zookeys.1215.128603)
Supplement: XML Treatment for Apsilocera bradburyi [file zookeys.1215.128603-treatment2.xml]

<!DOCTYPE tp:taxon-treatment
  PUBLIC "-//TaxonX//DTD Taxonomic Treatment Publishing DTD v0 20100105//EN" "tax-treatment-NSO.dtd">
<tp:taxon-treatment xmlns:tp="http://www.plazi.org/taxpub"><tp:treatment-meta><kwd-group><label>Taxon classification</label><kwd>
              <named-content content-type="kingdom">Animalia</named-content>
            </kwd><kwd>
              <named-content content-type="order">Hymenoptera</named-content>
            </kwd><kwd>
              <named-content content-type="family">Pteromalidae</named-content>
            </kwd></kwd-group><mixed-citation publication-type="journal"><person-group><name><surname>Tselikh</surname><given-names>Ekaterina V.</given-names></name><name><surname>Lee</surname><given-names>Jaehyeon</given-names></name><name><surname>Haas</surname><given-names>Michael</given-names></name><name><surname>Mitroiu</surname><given-names>Mircea-Dan</given-names></name><name><surname>Ku</surname><given-names>Deok-Seo</given-names></name></person-group><article-title>﻿Review of the Palaearctic species of <italic><tp:taxon-name><tp:taxon-name-part taxon-name-part-type="genus" reg="Apsilocera">Apsilocera</tp:taxon-name-part></tp:taxon-name></italic> Bouček, 1956 (<tp:taxon-name><tp:taxon-name-part taxon-name-part-type="superfamily">Chalcidoidea</tp:taxon-name-part></tp:taxon-name>, <tp:taxon-name><tp:taxon-name-part taxon-name-part-type="family">Pteromalidae</tp:taxon-name-part></tp:taxon-name>), with descriptions of the eight new species</article-title><source>Zookeys</source><day>17</day><month>10</month><year>2024</year><volume>1215</volume><fpage>259</fpage><lpage>288</lpage><pub-id pub-id-type="doi">10.3897/zookeys.1215.128603</pub-id></mixed-citation></tp:treatment-meta><tp:nomenclature><label>﻿</label><tp:taxon-name>
            <object-id xmlns:xlink="http://www.w3.org/1999/xlink" content-type="arpha" xlink:type="simple">95609959-4DCC-53EC-AFE9-EC466F62F2EB</object-id>
            <tp:taxon-name-part taxon-name-part-type="genus" reg="Apsilocera">Apsilocera</tp:taxon-name-part>
            <tp:taxon-name-part taxon-name-part-type="species" reg="bradburyi">bradburyi</tp:taxon-name-part>
            <object-id xmlns:xlink="http://www.w3.org/1999/xlink" content-type="zoobank" xlink:type="simple">https://zoobank.org/592086BF-94C3-489C-9B0D-3B04D9C4CA6A</object-id>
          </tp:taxon-name><tp:taxon-authority>Tselikh, Lee &amp; Ku</tp:taxon-authority><tp:taxon-status xmlns:xlink="http://www.w3.org/1999/xlink" xlink:type="simple">sp. nov.</tp:taxon-status><xref ref-type="fig" rid="F2">Figs 8–15</xref></tp:nomenclature><tp:treatment-sec sec-type="type material" id="SECID0EM2AG"><title>Type material.</title><p><bold><italic>Holotype</italic></bold> • female, Republic of Korea: “Gyeongsangbuk-do, Andong-si, Bukhu-myeon, Dahyeon-ri, Malaise trap, coll. Kwon Gi-myon” (<named-content xmlns:xlink="http://www.w3.org/1999/xlink" content-type="dwc:institutional_code" xlink:title="National Institute of Biological Resources" xlink:href="http://grbio.org/institution/national-institute-biological-resources" xlink:type="simple">NIBR</named-content>). <bold><italic>Paratypes</italic></bold> • 3 females, “Jeju-do, Jeju-si, Geumak-ri, Hanllim-eup, 16.VI–14.VII.2021, 16.VII–13.X.2021, Malaise trap, coll. Y.H. Park, M.H. Kim, D.H. Park, J.Y. Kim (1 female in <named-content xmlns:xlink="http://www.w3.org/1999/xlink" content-type="dwc:institutional_code" xlink:title="Zoological Institute of the Russian Academy of Sciences" xlink:href="http://grbio.org/institution/zoological-institute-russian-academy-sciences" xlink:type="simple">ZISP</named-content>, 2 females in <abbrev xmlns:xlink="http://www.w3.org/1999/xlink" xlink:title="Science Museum of Natural Enemies" id="ABBRID0EC3AG" xlink:type="simple">SMNE</abbrev>) • 1 female, “Jeju-do, Jeju-si, Jocheon-eup, Gyorae Natual Recreate, <named-content xmlns:xlink="http://www.w3.org/1999/xlink" content-type="dwc:verbatimCoordinates" xlink:type="simple"><named-content content-type="geo-json" specific-use="{&#34;type&#34;:&#34;Point&#34;,&#34;coordinates&#34;:[126.664722,33.441111]}" id="NCID0EJ3AG" xlink:type="simple">33°26'28"N, 126°39'53"E</named-content></named-content>, 13.VII.2023, coll. E. Tselikh” (<named-content xmlns:xlink="http://www.w3.org/1999/xlink" content-type="dwc:institutional_code" xlink:title="Zoological Institute of the Russian Academy of Sciences" xlink:href="http://grbio.org/institution/zoological-institute-russian-academy-sciences" xlink:type="simple">ZISP</named-content>).</p></tp:treatment-sec><tp:treatment-sec sec-type="description" id="SECID0ES3AG"><title>Description.</title><p><bold>Female.</bold> Body length 1.50–1.70 mm; fore wing length 1.40–1.50 mm.</p><p><bold><italic>Coloration</italic>.</bold> Head black; antenna with scape, pedicel, and anelli yellow, <abbrev xmlns:xlink="http://www.w3.org/1999/xlink" xlink:title="funicular segments 1" id="ABBRID0EB4AG" xlink:type="simple">F1</abbrev>–<abbrev xmlns:xlink="http://www.w3.org/1999/xlink" xlink:title="funicular segments 6" id="ABBRID0EF4AG" xlink:type="simple">F6</abbrev> yellowish brown, clava brown. Mesosoma black, but propodeum dorsally dark blue with metallic diffuse luster; fore coxa basally brown, apically yellowish brown, mid and hind coxae yellowish brown, all femora yellowish brown, tibiae and tarsi yellow. Fore wing hyaline, venation yellowish brown. Metasoma dorsally brown, laterally and ventrally yellowish brown; ovipositor sheaths brown.</p><p><bold><italic>Sculpture</italic>.</bold> Head reticulate; clypeus radially striate. Mesosoma reticulate; propodeum smooth. Metasoma weakly alutaceous and shiny.</p><p><bold><italic>Head</italic>.</bold> Head in dorsal view 2.50–2.53 × as broad as long and 1.31–1.36 × as broad as mesoscutum; in frontal view 1.42–1.45 × as broad as high. Vertex with regular sculpture. <abbrev xmlns:xlink="http://www.w3.org/1999/xlink" xlink:title="posterior ocellar line, the minimum distance between the posterior ocelli" id="ABBRID0EX4AG" xlink:type="simple">POL</abbrev> 1.13–1.25 × as long as <abbrev xmlns:xlink="http://www.w3.org/1999/xlink" xlink:title="ocello-ocular line, the minimum distance between a posterior ocellus and compound eye" id="ABBRID0E24AG" xlink:type="simple">OOL</abbrev>. Eye height 1.29–1.33 × eye length and 2.00–2.10 × as long as malar space. Distance between antennal toruli and lower margin of clypeus 2.90–3.15 × distance between antennal toruli and median ocellus. Antenna with scape 0.90–0.95 × as long as eye height and 1.09–1.16 × as long as eye length; pedicel 1.57–1.66 × as long as broad; combined length of pedicel and flagellum 1.04–1.10 × breadth of head; <abbrev xmlns:xlink="http://www.w3.org/1999/xlink" xlink:title="funicular segments 1" id="ABBRID0E64AG" xlink:type="simple">F1</abbrev>–<abbrev xmlns:xlink="http://www.w3.org/1999/xlink" xlink:title="funicular segments 6" id="ABBRID0ED5AG" xlink:type="simple">F6</abbrev> longer than broad, with 1 row of sensilla; clava 2.88–3.16 × as long as broad, with small micropilose area on each <abbrev xmlns:xlink="http://www.w3.org/1999/xlink" xlink:title="claval segments 3" id="ABBRID0EH5AG" xlink:type="simple">C3</abbrev> and <abbrev xmlns:xlink="http://www.w3.org/1999/xlink" xlink:title="claval segments 4" id="ABBRID0EL5AG" xlink:type="simple">C4</abbrev>. Clypeal margin with two small teeth. Mandible formula 3:4.</p><p><bold><italic>Mesosoma</italic>.</bold> Mesosoma 1.22–1.31 × as long as broad. Scutellum moderately arched, 0.82 × as long as broad, frenal area indistinct. Propodeum 0.37–0.41 × as long as scutellum; nucha short. Fore wing 2.13–2.22 × as long as its maximum width; basal cell with several hairs near basal vein; basal vein pilose; speculum partly closed below; M 0.85–0.87 × as long as <abbrev xmlns:xlink="http://www.w3.org/1999/xlink" xlink:title="postmarginal vein" id="ABBRID0EW5AG" xlink:type="simple">PM</abbrev> and 2.17–2.20 × as long as S; stigma small.</p><p><bold><italic>Metasoma</italic>.</bold> Metasoma 1.73–2.03 × as long as broad, 1.50–1.55 × as long as mesosoma. Petiole strongly transverse. Ovipositor sheath projecting slightly beyond apex of metasoma.</p><p><bold>Male.</bold> Unknown.</p></tp:treatment-sec><tp:treatment-sec sec-type="etymology" id="SECID0EF6AG"><title>Etymology.</title><p>The species is named in honor of the famous writer Ray Douglas Bradbury.</p></tp:treatment-sec><tp:treatment-sec sec-type="distribution" id="SECID0EK6AG"><title>Distribution.</title><p>Korean Peninsula.</p></tp:treatment-sec><tp:treatment-sec sec-type="comments" id="SECID0EP6AG"><title>Comments.</title><p><italic><tp:taxon-name><tp:taxon-name-part taxon-name-part-type="genus" reg="Apsilocera">Apsilocera</tp:taxon-name-part><tp:taxon-name-part taxon-name-part-type="species" reg="bradburyi">bradburyi</tp:taxon-name-part></tp:taxon-name></italic> sp. nov. belongs to a group of species that have a vertex with regular sculpture. This species is very similar to <italic><tp:taxon-name><tp:taxon-name-part taxon-name-part-type="genus" reg="Apsilocera">A.</tp:taxon-name-part><tp:taxon-name-part taxon-name-part-type="species" reg="dupla">dupla</tp:taxon-name-part></tp:taxon-name></italic>; the differences between these species are given in the key.</p></tp:treatment-sec><tp:treatment-sec><!--Section generated to contain objects referenced in tp:taxon-treatment.--><fig id="F2" position="float" orientation="portrait"><object-id xmlns:xlink="http://www.w3.org/1999/xlink" content-type="doi" xlink:type="simple">10.3897/zookeys.1215.128603.figures8-15</object-id><object-id xmlns:xlink="http://www.w3.org/1999/xlink" content-type="arpha" xlink:type="simple">D30DB7C2-5B8D-5529-A3FB-685465F6EF75</object-id><label>Figures 8–15.</label><caption><p><italic><tp:taxon-name><tp:taxon-name-part taxon-name-part-type="genus" reg="Apsilocera">Apsilocera</tp:taxon-name-part><tp:taxon-name-part taxon-name-part-type="species" reg="bradburyi">bradburyi</tp:taxon-name-part></tp:taxon-name></italic> sp. nov., female, holotype <bold>8</bold> habitus, lateral view <bold>9</bold> mesosoma, dorsal view <bold>10</bold> head, pronotum and mesoscutum, dorsal view <bold>11</bold> head, mandible, frontal view <bold>12</bold> antenna <bold>13</bold> clypeus <bold>14</bold> fore wing <bold>15</bold> metasoma, dorsal view.</p></caption><graphic xmlns:xlink="http://www.w3.org/1999/xlink" xlink:href="zookeys-1215-259_article-128603__-g002.jpg" position="float" orientation="portrait" xlink:type="simple" id="oo_1155527.jpg"><uri content-type="original_file" xlink:type="simple">https://binary.pensoft.net/fig/1155527</uri></graphic></fig></tp:treatment-sec></tp:taxon-treatment>
