# Supplementary material for: ﻿Review of the Palaearctic species of Apsilocera Bouček, 1956 (Chalcidoidea, Pteromalidae), with descriptions of the eight new species
Source: Zookeys. 2024 Oct 17;1215:259–88. doi: 10.3897/zookeys.1215.128603 (PMC11502943; doi:10.3897/zookeys.1215.128603)
Supplement: XML Treatment for Apsilocera bramleyi [file zookeys.1215.128603-treatment3.xml]

<!DOCTYPE tp:taxon-treatment
  PUBLIC "-//TaxonX//DTD Taxonomic Treatment Publishing DTD v0 20100105//EN" "tax-treatment-NSO.dtd">
<tp:taxon-treatment xmlns:tp="http://www.plazi.org/taxpub"><tp:treatment-meta><kwd-group><label>Taxon classification</label><kwd>
              <named-content content-type="kingdom">Animalia</named-content>
            </kwd><kwd>
              <named-content content-type="order">Hymenoptera</named-content>
            </kwd><kwd>
              <named-content content-type="family">Pteromalidae</named-content>
            </kwd></kwd-group><mixed-citation publication-type="journal"><person-group><name><surname>Tselikh</surname><given-names>Ekaterina V.</given-names></name><name><surname>Lee</surname><given-names>Jaehyeon</given-names></name><name><surname>Haas</surname><given-names>Michael</given-names></name><name><surname>Mitroiu</surname><given-names>Mircea-Dan</given-names></name><name><surname>Ku</surname><given-names>Deok-Seo</given-names></name></person-group><article-title>﻿Review of the Palaearctic species of <italic><tp:taxon-name><tp:taxon-name-part taxon-name-part-type="genus" reg="Apsilocera">Apsilocera</tp:taxon-name-part></tp:taxon-name></italic> Bouček, 1956 (<tp:taxon-name><tp:taxon-name-part taxon-name-part-type="superfamily">Chalcidoidea</tp:taxon-name-part></tp:taxon-name>, <tp:taxon-name><tp:taxon-name-part taxon-name-part-type="family">Pteromalidae</tp:taxon-name-part></tp:taxon-name>), with descriptions of the eight new species</article-title><source>Zookeys</source><day>17</day><month>10</month><year>2024</year><volume>1215</volume><fpage>259</fpage><lpage>288</lpage><pub-id pub-id-type="doi">10.3897/zookeys.1215.128603</pub-id></mixed-citation></tp:treatment-meta><tp:nomenclature><label>﻿</label><tp:taxon-name>
            <object-id xmlns:xlink="http://www.w3.org/1999/xlink" content-type="arpha" xlink:type="simple">AA5D2347-534A-584A-9CEC-8328DB454B2A</object-id>
            <tp:taxon-name-part taxon-name-part-type="genus" reg="Apsilocera">Apsilocera</tp:taxon-name-part>
            <tp:taxon-name-part taxon-name-part-type="species" reg="bramleyi">bramleyi</tp:taxon-name-part>
          </tp:taxon-name><tp:taxon-authority>Graham, 1966</tp:taxon-authority><xref ref-type="fig" rid="F3">Figs 16–23</xref><tp:nomenclature-citation-list><tp:nomenclature-citation><tp:taxon-name>
                <tp:taxon-name-part taxon-name-part-type="genus" reg="Apsilocera">Apsilocera</tp:taxon-name-part>
                <tp:taxon-name-part taxon-name-part-type="species" reg="bramleyi">bramleyi</tp:taxon-name-part>
              </tp:taxon-name><comment>Graham, 1966: 301–304. Holotype female (HDOU, not examined).</comment></tp:nomenclature-citation></tp:nomenclature-citation-list></tp:nomenclature><tp:treatment-sec sec-type="material" id="SECID0EBCBG"><title>Additional material examined.</title><p>Japan • 1 female, “Yokohama, Kanagawa Pref., 11.VI.2002, coll. K. Kubo” (<named-content xmlns:xlink="http://www.w3.org/1999/xlink" content-type="dwc:institutional_code" xlink:title="Entomological Laboratory of the Hokkaido University" xlink:href="http://grbio.org/institution/hokkaido-university" xlink:type="simple">EIHU</named-content>). Russia • 1 female, “Krasnodar Reg., Sochi, Lazarevskoe, VIZR, 21.VII.1975, coll. V. Triapitzin” (<named-content xmlns:xlink="http://www.w3.org/1999/xlink" content-type="dwc:institutional_code" xlink:title="Zoological Institute of the Russian Academy of Sciences" xlink:href="http://grbio.org/institution/zoological-institute-russian-academy-sciences" xlink:type="simple">ZISP</named-content>). Germany • 1 female (SMNS_Hym_Pte_001795), “D, Sachsen, Lkr. Bautzen, Luppa, <named-content xmlns:xlink="http://www.w3.org/1999/xlink" content-type="dwc:verbatimCoordinates" xlink:type="simple"><named-content content-type="geo-json" specific-use="{&#34;type&#34;:&#34;Point&#34;,&#34;coordinates&#34;:[14.403183,51.278000]}" id="NCID0ESCBG" xlink:type="simple">51.278N, 14.403183E</named-content></named-content>, 164 m, Sweep net, coll. L. Krogmann, T. Kothe”, Sample ID: SMNS_38858 (<named-content xmlns:xlink="http://www.w3.org/1999/xlink" content-type="dwc:institutional_code" xlink:title="State Museum of Natural History Stuttgart" xlink:href="http://grbio.org/institution/staatliches-museum-fuer-naturkund-stuttgart" xlink:type="simple">SMNS</named-content>). Sweden • 1 female (SMNS_Hym_Pte_006119), “Sweden, Mörbylånga, Lilla Vickleby Lunds NR (#115/2014), old oak forest, 27.VI–30.VII.2014, Malaise trap, <named-content xmlns:xlink="http://www.w3.org/1999/xlink" content-type="dwc:verbatimCoordinates" xlink:type="simple"><named-content content-type="geo-json" specific-use="{&#34;type&#34;:&#34;Point&#34;,&#34;coordinates&#34;:[16.441516,56.567331]}" id="NCID0E5CBG" xlink:type="simple">56.567331N, 16.441516E</named-content></named-content>, coll. M. Jaschhof, C. Jaschhof”, Sample ID: SMNS_48289 (<named-content xmlns:xlink="http://www.w3.org/1999/xlink" content-type="dwc:institutional_code" xlink:title="State Museum of Natural History Stuttgart" xlink:href="http://grbio.org/institution/staatliches-museum-fuer-naturkund-stuttgart" xlink:type="simple">SMNS</named-content>); • 1 female (SMNS_Hym_Pte_005876), “Sweden, Mörbylånga, Lilla Vickleby Lunds NR (#137/2014), old oak forest, 31.VII–29.VIII.2014, Malaise trap, <named-content xmlns:xlink="http://www.w3.org/1999/xlink" content-type="dwc:verbatimCoordinates" xlink:type="simple"><named-content content-type="geo-json" specific-use="{&#34;type&#34;:&#34;Point&#34;,&#34;coordinates&#34;:[16.441516,56.567331]}" id="NCID0EKDBG" xlink:type="simple">56.567331N, 16.441516E</named-content></named-content>, coll. M. Jaschhof, C. Jaschhof”, Sample ID: SMNS_48046 (<named-content xmlns:xlink="http://www.w3.org/1999/xlink" content-type="dwc:institutional_code" xlink:title="State Museum of Natural History Stuttgart" xlink:href="http://grbio.org/institution/staatliches-museum-fuer-naturkund-stuttgart" xlink:type="simple">SMNS</named-content>).</p></tp:treatment-sec><tp:treatment-sec sec-type="biology" id="SECID0ETDBG"><title>Biology.</title><p>Primary parasitoid of <italic><tp:taxon-name><tp:taxon-name-part taxon-name-part-type="genus" reg="Cecidomyia">Cecidomyia</tp:taxon-name-part></tp:taxon-name></italic> sp. and <italic><tp:taxon-name><tp:taxon-name-part taxon-name-part-type="genus" reg="Mycocecis">Mycocecis</tp:taxon-name-part><tp:taxon-name-part taxon-name-part-type="species" reg="ovalis">ovalis</tp:taxon-name-part></tp:taxon-name></italic> Edwards, 1922 (<tp:taxon-name><tp:taxon-name-part taxon-name-part-type="order">Diptera</tp:taxon-name-part></tp:taxon-name>, <tp:taxon-name><tp:taxon-name-part taxon-name-part-type="family">Cecidomyiidae</tp:taxon-name-part></tp:taxon-name>) (<xref ref-type="bibr" rid="B10">Graham 1969</xref>; <xref ref-type="bibr" rid="B7">Ghahari and Huang 2012</xref>).</p></tp:treatment-sec><tp:treatment-sec sec-type="distribution" id="SECID0E4EBG"><title>Distribution.</title><p>France, Germany, Iran, Japan, Russia, Serbia, Sweden, United Kingdom.</p></tp:treatment-sec><tp:treatment-sec sec-type="comments" id="SECID0ECFBG"><title>Comments.</title><p><italic><tp:taxon-name><tp:taxon-name-part taxon-name-part-type="genus" reg="Apsilocera">Apsilocera</tp:taxon-name-part><tp:taxon-name-part taxon-name-part-type="species" reg="bramleyi">bramleyi</tp:taxon-name-part></tp:taxon-name></italic> belongs to a group of species that have a vertex with regular sculpture. This species is very similar to <italic><tp:taxon-name><tp:taxon-name-part taxon-name-part-type="genus" reg="Apsilocera">A.</tp:taxon-name-part><tp:taxon-name-part taxon-name-part-type="species" reg="triapitzini">triapitzini</tp:taxon-name-part></tp:taxon-name></italic> sp. nov.; the differences between these species are given in the key.</p></tp:treatment-sec><tp:treatment-sec><!--Section generated to contain objects referenced in tp:taxon-treatment.--><fig id="F3" position="float" orientation="portrait"><object-id xmlns:xlink="http://www.w3.org/1999/xlink" content-type="doi" xlink:type="simple">10.3897/zookeys.1215.128603.figures16-23</object-id><object-id xmlns:xlink="http://www.w3.org/1999/xlink" content-type="arpha" xlink:type="simple">35A30FA6-D662-56F3-8842-84A3E462EAC9</object-id><label>Figures 16–23.</label><caption><p><italic><tp:taxon-name><tp:taxon-name-part taxon-name-part-type="genus" reg="Apsilocera">Apsilocera</tp:taxon-name-part><tp:taxon-name-part taxon-name-part-type="species" reg="bramleyi">bramleyi</tp:taxon-name-part></tp:taxon-name></italic> Graham, 1966, female, not type <bold>16</bold> habitus, lateral view <bold>17</bold> scutellum and propodeum, dorsal view <bold>18</bold> antenna <bold>19</bold> clypeus <bold>20</bold> head, frontal view <bold>21</bold> head and pronotum, dorsal view <bold>22</bold> fore wing <bold>23</bold> metasoma, dorsal view.</p></caption><graphic xmlns:xlink="http://www.w3.org/1999/xlink" xlink:href="zookeys-1215-259_article-128603__-g003.jpg" position="float" orientation="portrait" xlink:type="simple" id="oo_1155528.jpg"><uri content-type="original_file" xlink:type="simple">https://binary.pensoft.net/fig/1155528</uri></graphic></fig></tp:treatment-sec><ref-list><ref id="B10"><mixed-citation xmlns:xlink="http://www.w3.org/1999/xlink" xlink:type="simple"><person-group><name name-style="western"><surname>Graham</surname><given-names>MWR de V</given-names></name></person-group> (<year>1969</year>) <article-title>The <tp:taxon-name><tp:taxon-name-part taxon-name-part-type="family">Pteromalidae</tp:taxon-name-part></tp:taxon-name> of North-Western Europe (<tp:taxon-name><tp:taxon-name-part taxon-name-part-type="order">Hymenoptera</tp:taxon-name-part></tp:taxon-name>: <tp:taxon-name><tp:taxon-name-part taxon-name-part-type="superfamily">Chalcidoidea</tp:taxon-name-part></tp:taxon-name>).</article-title><source>Bulletin of the British museum (Natural history) Entomology, Supplement</source><volume>16</volume>: <fpage>1</fpage>–<lpage>908</lpage>. <ext-link xlink:href="10.5962/p.258046" ext-link-type="doi" xlink:type="simple">https://doi.org/10.5962/p.258046</ext-link></mixed-citation></ref><ref id="B7"><mixed-citation xmlns:xlink="http://www.w3.org/1999/xlink" xlink:type="simple"><person-group><name name-style="western"><surname>Ghahari</surname><given-names>H</given-names></name><name name-style="western"><surname>Huang</surname><given-names>J</given-names></name></person-group> (<year>2012</year>) <article-title>A study of the <tp:taxon-name><tp:taxon-name-part taxon-name-part-type="family">Pteromalidae</tp:taxon-name-part></tp:taxon-name> (<tp:taxon-name><tp:taxon-name-part taxon-name-part-type="order">Hymenoptera</tp:taxon-name-part></tp:taxon-name>: <tp:taxon-name><tp:taxon-name-part taxon-name-part-type="superfamily">Chalcidoidea</tp:taxon-name-part></tp:taxon-name>) from Western and Northwestern Iran.</article-title><source>Archives of Biological Sciences</source><volume>64</volume>(<issue>1</issue>): <fpage>353</fpage>–<lpage>357</lpage>. <ext-link xlink:href="10.2298/ABS1201353G" ext-link-type="doi" xlink:type="simple">https://doi.org/10.2298/ABS1201353G</ext-link></mixed-citation></ref></ref-list></tp:taxon-treatment>
