# Supplementary material for: ﻿Review of the Palaearctic species of Apsilocera Bouček, 1956 (Chalcidoidea, Pteromalidae), with descriptions of the eight new species
Source: Zookeys. 2024 Oct 17;1215:259–88. doi: 10.3897/zookeys.1215.128603 (PMC11502943; doi:10.3897/zookeys.1215.128603)
Supplement: XML Treatment for Apsilocera budai [file zookeys.1215.128603-treatment4.xml]

<!DOCTYPE tp:taxon-treatment
  PUBLIC "-//TaxonX//DTD Taxonomic Treatment Publishing DTD v0 20100105//EN" "tax-treatment-NSO.dtd">
<tp:taxon-treatment xmlns:tp="http://www.plazi.org/taxpub"><tp:treatment-meta><kwd-group><label>Taxon classification</label><kwd>
              <named-content content-type="kingdom">Animalia</named-content>
            </kwd><kwd>
              <named-content content-type="order">Hymenoptera</named-content>
            </kwd><kwd>
              <named-content content-type="family">Pteromalidae</named-content>
            </kwd></kwd-group><mixed-citation publication-type="journal"><person-group><name><surname>Tselikh</surname><given-names>Ekaterina V.</given-names></name><name><surname>Lee</surname><given-names>Jaehyeon</given-names></name><name><surname>Haas</surname><given-names>Michael</given-names></name><name><surname>Mitroiu</surname><given-names>Mircea-Dan</given-names></name><name><surname>Ku</surname><given-names>Deok-Seo</given-names></name></person-group><article-title>﻿Review of the Palaearctic species of <italic><tp:taxon-name><tp:taxon-name-part taxon-name-part-type="genus" reg="Apsilocera">Apsilocera</tp:taxon-name-part></tp:taxon-name></italic> Bouček, 1956 (<tp:taxon-name><tp:taxon-name-part taxon-name-part-type="superfamily">Chalcidoidea</tp:taxon-name-part></tp:taxon-name>, <tp:taxon-name><tp:taxon-name-part taxon-name-part-type="family">Pteromalidae</tp:taxon-name-part></tp:taxon-name>), with descriptions of the eight new species</article-title><source>Zookeys</source><day>17</day><month>10</month><year>2024</year><volume>1215</volume><fpage>259</fpage><lpage>288</lpage><pub-id pub-id-type="doi">10.3897/zookeys.1215.128603</pub-id></mixed-citation></tp:treatment-meta><tp:nomenclature><label>﻿</label><tp:taxon-name>
            <object-id xmlns:xlink="http://www.w3.org/1999/xlink" content-type="arpha" xlink:type="simple">EEC75457-D672-5DA7-8C3F-8C8B5465E869</object-id>
            <tp:taxon-name-part taxon-name-part-type="genus" reg="Apsilocera">Apsilocera</tp:taxon-name-part>
            <tp:taxon-name-part taxon-name-part-type="species" reg="budai">budai</tp:taxon-name-part>
            <object-id xmlns:xlink="http://www.w3.org/1999/xlink" content-type="zoobank" xlink:type="simple">https://zoobank.org/2C0500D4-3403-4AF9-B5CA-1A0C06F2110E</object-id>
          </tp:taxon-name><tp:taxon-authority>Tselikh, Lee &amp; Ku</tp:taxon-authority><tp:taxon-status xmlns:xlink="http://www.w3.org/1999/xlink" xlink:type="simple">sp. nov.</tp:taxon-status><xref ref-type="fig" rid="F1">Figs 1–7</xref></tp:nomenclature><tp:treatment-sec sec-type="type material" id="SECID0EMHBG"><title>Type material.</title><p><bold><italic>Holotype</italic></bold> • female, Republic of Korea: “Gyeongsangnam-do, Goseong-gun, Hail-myeon, Suyang-ri, <named-content xmlns:xlink="http://www.w3.org/1999/xlink" content-type="dwc:verbatimCoordinates" xlink:type="simple"><named-content content-type="geo-json" specific-use="{&#34;type&#34;:&#34;Point&#34;,&#34;coordinates&#34;:[128.202306,34.976333]}" id="NCID0E1HBG" xlink:type="simple">34°58'34.8"N, 128°12'08.3"E</named-content></named-content>, 18.VI.2022, coll. E. Tselikh” (<named-content xmlns:xlink="http://www.w3.org/1999/xlink" content-type="dwc:institutional_code" xlink:title="National Institute of Biological Resources" xlink:href="http://grbio.org/institution/national-institute-biological-resources" xlink:type="simple">NIBR</named-content>).</p></tp:treatment-sec><tp:treatment-sec sec-type="description" id="SECID0EDIBG"><title>Description.</title><p><bold>Female.</bold> Body length 1.40 mm; fore wing length 1.30 mm.</p><p><bold><italic>Coloration</italic>.</bold> Head black, in frontal view dark green with metallic diffuse luster; antenna yellowish brown. Mesosoma black, but propodeum dorsally dark blue-green with metallic diffuse luster; all coxa, all femora and tibiae yellowish brown, all tarsi yellow. Fore wing hyaline, venation yellowish brown. Metasoma dark brown with metallic green, diffuse coppery luster; ovipositor sheaths dark brown.</p><p><bold><italic>Sculpture</italic>.</bold> Head grossly reticulate; clypeus radially striate, but near clypeal margin smooth. Mesosoma grossly reticulate; propodeum smooth. Metasoma weakly alutaceous and shiny.</p><p><bold><italic>Head</italic>.</bold> Head in dorsal view 2.39 × as broad as long and 1.27 × as broad as mesoscutum; in frontal view 1.00 × as broad as high. Vertex with one continuous crest composed of small sharp teeth, leaving no depression in middle; crest height 0.80 × eye length. <abbrev xmlns:xlink="http://www.w3.org/1999/xlink" xlink:title="posterior ocellar line, the minimum distance between the posterior ocelli" id="ABBRID0EAJBG" xlink:type="simple">POL</abbrev> 0.77 × as long as <abbrev xmlns:xlink="http://www.w3.org/1999/xlink" xlink:title="ocello-ocular line, the minimum distance between a posterior ocellus and compound eye" id="ABBRID0EEJBG" xlink:type="simple">OOL</abbrev>. Eye height 1.31 × eye length and 1.79 × as long as malar space. Distance between antennal toruli and lower margin of clypeus 3.46 × distance between antennal toruli and median ocellus. Antenna with scape 1.18 × as long as eye height and 1.54 × as long as eye length; pedicel 1.31 × as long as broad; combined length of pedicel and flagellum 1.26 × breadth of head; <abbrev xmlns:xlink="http://www.w3.org/1999/xlink" xlink:title="funicular segments 1" id="ABBRID0EIJBG" xlink:type="simple">F1</abbrev>–<abbrev xmlns:xlink="http://www.w3.org/1999/xlink" xlink:title="funicular segments 6" id="ABBRID0EMJBG" xlink:type="simple">F6</abbrev> longer than broad, with 1 row of sensilla; clava 2.63 × as long as broad, with small micropilose area on each <abbrev xmlns:xlink="http://www.w3.org/1999/xlink" xlink:title="claval segments 3" id="ABBRID0EQJBG" xlink:type="simple">C3</abbrev> and <abbrev xmlns:xlink="http://www.w3.org/1999/xlink" xlink:title="claval segments 4" id="ABBRID0EUJBG" xlink:type="simple">C4</abbrev>. Clypeal margin produced and weakly emarginate medially.</p><p><bold><italic>Mesosoma</italic>.</bold> Mesosoma 1.30 × as long as broad. Scutellum moderately depressed, 0.96 × as long as broad, frenal area indistinct. Propodeum 0.38 × as long as scutellum; nucha short. Fore wing 2.24 × as long as its maximum width; basal cell with several hairs near submarginal vein; basal vein pilose; speculum partly closed below; M 0.98 × as long as <abbrev xmlns:xlink="http://www.w3.org/1999/xlink" xlink:title="postmarginal vein" id="ABBRID0E6JBG" xlink:type="simple">PM</abbrev> and 2.17 × as long as S; stigma small.</p><fig id="F1" position="float" orientation="portrait"><object-id xmlns:xlink="http://www.w3.org/1999/xlink" content-type="doi" xlink:type="simple">10.3897/zookeys.1215.128603.figures1-7</object-id><object-id xmlns:xlink="http://www.w3.org/1999/xlink" content-type="arpha" xlink:type="simple">17BC2C34-2050-5AB0-9471-6816741EA503</object-id><label>Figures 1–7.</label><caption><p><italic><tp:taxon-name><tp:taxon-name-part taxon-name-part-type="genus" reg="Apsilocera">Apsilocera</tp:taxon-name-part><tp:taxon-name-part taxon-name-part-type="species" reg="budai">budai</tp:taxon-name-part></tp:taxon-name></italic> sp. nov., female, holotype <bold>1</bold> head, frontal view <bold>2</bold> habitus, lateral view <bold>3</bold> antenna <bold>4</bold> mesosoma, dorsal view <bold>5</bold> head, dorsal view <bold>6</bold> fore wing <bold>7</bold> metasoma, dorsal view.</p></caption><graphic xmlns:xlink="http://www.w3.org/1999/xlink" xlink:href="zookeys-1215-259_article-128603__-g001.jpg" position="float" orientation="portrait" xlink:type="simple" id="oo_1155526.jpg"><uri content-type="original_file" xlink:type="simple">https://binary.pensoft.net/fig/1155526</uri></graphic></fig><fig id="F2" position="float" orientation="portrait"><object-id xmlns:xlink="http://www.w3.org/1999/xlink" content-type="doi" xlink:type="simple">10.3897/zookeys.1215.128603.figures8-15</object-id><object-id xmlns:xlink="http://www.w3.org/1999/xlink" content-type="arpha" xlink:type="simple">D30DB7C2-5B8D-5529-A3FB-685465F6EF75</object-id><label>Figures 8–15.</label><caption><p><italic><tp:taxon-name><tp:taxon-name-part taxon-name-part-type="genus" reg="Apsilocera">Apsilocera</tp:taxon-name-part><tp:taxon-name-part taxon-name-part-type="species" reg="bradburyi">bradburyi</tp:taxon-name-part></tp:taxon-name></italic> sp. nov., female, holotype <bold>8</bold> habitus, lateral view <bold>9</bold> mesosoma, dorsal view <bold>10</bold> head, pronotum and mesoscutum, dorsal view <bold>11</bold> head, mandible, frontal view <bold>12</bold> antenna <bold>13</bold> clypeus <bold>14</bold> fore wing <bold>15</bold> metasoma, dorsal view.</p></caption><graphic xmlns:xlink="http://www.w3.org/1999/xlink" xlink:href="zookeys-1215-259_article-128603__-g002.jpg" position="float" orientation="portrait" xlink:type="simple" id="oo_1155527.jpg"><uri content-type="original_file" xlink:type="simple">https://binary.pensoft.net/fig/1155527</uri></graphic></fig><fig id="F3" position="float" orientation="portrait"><object-id xmlns:xlink="http://www.w3.org/1999/xlink" content-type="doi" xlink:type="simple">10.3897/zookeys.1215.128603.figures16-23</object-id><object-id xmlns:xlink="http://www.w3.org/1999/xlink" content-type="arpha" xlink:type="simple">35A30FA6-D662-56F3-8842-84A3E462EAC9</object-id><label>Figures 16–23.</label><caption><p><italic><tp:taxon-name><tp:taxon-name-part taxon-name-part-type="genus" reg="Apsilocera">Apsilocera</tp:taxon-name-part><tp:taxon-name-part taxon-name-part-type="species" reg="bramleyi">bramleyi</tp:taxon-name-part></tp:taxon-name></italic> Graham, 1966, female, not type <bold>16</bold> habitus, lateral view <bold>17</bold> scutellum and propodeum, dorsal view <bold>18</bold> antenna <bold>19</bold> clypeus <bold>20</bold> head, frontal view <bold>21</bold> head and pronotum, dorsal view <bold>22</bold> fore wing <bold>23</bold> metasoma, dorsal view.</p></caption><graphic xmlns:xlink="http://www.w3.org/1999/xlink" xlink:href="zookeys-1215-259_article-128603__-g003.jpg" position="float" orientation="portrait" xlink:type="simple" id="oo_1155528.jpg"><uri content-type="original_file" xlink:type="simple">https://binary.pensoft.net/fig/1155528</uri></graphic></fig><p><bold><italic>Metasoma</italic>.</bold> Metasoma 1.63 × as long as broad, 1.19 × as long as mesosoma. Petiole strongly transverse. Ovipositor sheath projecting slightly beyond apex of metasoma.</p><p><bold>Male.</bold> Unknown.</p></tp:treatment-sec><tp:treatment-sec sec-type="etymology" id="SECID0EEOBG"><title>Etymology.</title><p>The species is named in honor of the large golden statue of Buddha in the type locality.</p></tp:treatment-sec><tp:treatment-sec sec-type="distribution" id="SECID0EJOBG"><title>Distribution.</title><p>Korean Peninsula.</p></tp:treatment-sec><tp:treatment-sec sec-type="comments" id="SECID0EOOBG"><title>Comments.</title><p><italic><tp:taxon-name><tp:taxon-name-part taxon-name-part-type="genus" reg="Apsilocera">Apsilocera</tp:taxon-name-part><tp:taxon-name-part taxon-name-part-type="species" reg="budai">budai</tp:taxon-name-part></tp:taxon-name></italic> sp. nov. belongs to a group of species that have a vertex with one continuous crest composed of small sharp teeth. This species is very similar to <italic><tp:taxon-name><tp:taxon-name-part taxon-name-part-type="genus" reg="Apsilocera">A.</tp:taxon-name-part><tp:taxon-name-part taxon-name-part-type="species" reg="jejuensis">jejuensis</tp:taxon-name-part></tp:taxon-name></italic> sp. nov.; the differences between these species are given in the key.</p></tp:treatment-sec></tp:taxon-treatment>
