# Supplementary material for: ﻿Review of the Palaearctic species of Apsilocera Bouček, 1956 (Chalcidoidea, Pteromalidae), with descriptions of the eight new species
Source: Zookeys. 2024 Oct 17;1215:259–88. doi: 10.3897/zookeys.1215.128603 (PMC11502943; doi:10.3897/zookeys.1215.128603)
Supplement: XML Treatment for Apsilocera dupla [file zookeys.1215.128603-treatment5.xml]

<!DOCTYPE tp:taxon-treatment
  PUBLIC "-//TaxonX//DTD Taxonomic Treatment Publishing DTD v0 20100105//EN" "tax-treatment-NSO.dtd">
<tp:taxon-treatment xmlns:tp="http://www.plazi.org/taxpub"><tp:treatment-meta><kwd-group><label>Taxon classification</label><kwd>
              <named-content content-type="kingdom">Animalia</named-content>
            </kwd><kwd>
              <named-content content-type="order">Hymenoptera</named-content>
            </kwd><kwd>
              <named-content content-type="family">Pteromalidae</named-content>
            </kwd></kwd-group><mixed-citation publication-type="journal"><person-group><name><surname>Tselikh</surname><given-names>Ekaterina V.</given-names></name><name><surname>Lee</surname><given-names>Jaehyeon</given-names></name><name><surname>Haas</surname><given-names>Michael</given-names></name><name><surname>Mitroiu</surname><given-names>Mircea-Dan</given-names></name><name><surname>Ku</surname><given-names>Deok-Seo</given-names></name></person-group><article-title>﻿Review of the Palaearctic species of <italic><tp:taxon-name><tp:taxon-name-part taxon-name-part-type="genus" reg="Apsilocera">Apsilocera</tp:taxon-name-part></tp:taxon-name></italic> Bouček, 1956 (<tp:taxon-name><tp:taxon-name-part taxon-name-part-type="superfamily">Chalcidoidea</tp:taxon-name-part></tp:taxon-name>, <tp:taxon-name><tp:taxon-name-part taxon-name-part-type="family">Pteromalidae</tp:taxon-name-part></tp:taxon-name>), with descriptions of the eight new species</article-title><source>Zookeys</source><day>17</day><month>10</month><year>2024</year><volume>1215</volume><fpage>259</fpage><lpage>288</lpage><pub-id pub-id-type="doi">10.3897/zookeys.1215.128603</pub-id></mixed-citation></tp:treatment-meta><tp:nomenclature><label>﻿</label><tp:taxon-name>
            <object-id xmlns:xlink="http://www.w3.org/1999/xlink" content-type="arpha" xlink:type="simple">E70B59ED-7B56-54D0-9663-3C424C9E6828</object-id>
            <tp:taxon-name-part taxon-name-part-type="genus" reg="Apsilocera">Apsilocera</tp:taxon-name-part>
            <tp:taxon-name-part taxon-name-part-type="species" reg="dupla">dupla</tp:taxon-name-part>
          </tp:taxon-name><tp:taxon-authority>Mitroiu &amp; Achterberg, 2013</tp:taxon-authority><xref ref-type="fig" rid="F4">Figs 24–31</xref><tp:nomenclature-citation-list><tp:nomenclature-citation><tp:taxon-name>
                <tp:taxon-name-part taxon-name-part-type="genus" reg="Apsilocera">Apsilocera</tp:taxon-name-part>
                <tp:taxon-name-part taxon-name-part-type="species" reg="dupla">dupla</tp:taxon-name-part>
              </tp:taxon-name><comment>Mitroiu &amp; Achterberg, 2013: 451, 461–462. Holotype female (<abbrev xmlns:xlink="http://www.w3.org/1999/xlink" xlink:title="Rijksmuseum Natuurlijke" id="ABBRID0EBRBG" xlink:type="simple">RNHL</abbrev>, examined).</comment></tp:nomenclature-citation></tp:nomenclature-citation-list></tp:nomenclature><tp:treatment-sec sec-type="type material" id="SECID0EFRBG"><title>Type material.</title><p><bold><italic>Holotype</italic></bold> • female, Vietnam: “N. VIETNAM: Hoa Binh, Hang Kia Pà Cò N.R., 1329 m, <named-content xmlns:xlink="http://www.w3.org/1999/xlink" content-type="dwc:verbatimCoordinates" xlink:type="simple"><named-content content-type="geo-json" specific-use="{&#34;type&#34;:&#34;Point&#34;,&#34;coordinates&#34;:[104.895833,20.743333]}" id="NCID0ETRBG" xlink:type="simple">20°44'36"N, 104°53'45"E</named-content></named-content>, 2.III–15.IV.2011, Mal. tr. 5, C. v. Achterberg, RMNH’11” (RMNH).</p></tp:treatment-sec><tp:treatment-sec sec-type="material" id="SECID0EYRBG"><title>Additional material examined.</title><p>Republic of Korea • 2 females, 1 male, “Gyeongsangbuk-do, Yeongyang-gun, Irwol-myeon, Mt. Ilwolsan, <named-content xmlns:xlink="http://www.w3.org/1999/xlink" content-type="dwc:verbatimCoordinates" xlink:type="simple"><named-content content-type="geo-json" specific-use="{&#34;type&#34;:&#34;Point&#34;,&#34;coordinates&#34;:[129.090278,36.808056]}" id="NCID0EBSBG" xlink:type="simple">36°48'29"N, 129°05'25"E</named-content></named-content>, 7.VII.2015, coll. E. Tselikh” (<named-content xmlns:xlink="http://www.w3.org/1999/xlink" content-type="dwc:institutional_code" xlink:title="Zoological Institute of the Russian Academy of Sciences" xlink:href="http://grbio.org/institution/zoological-institute-russian-academy-sciences" xlink:type="simple">ZISP</named-content>) • 1 female, “Jeollanam-do, Goheung-gun, Geumsan-myeon, Eojeon-ri, 3.VIII–16.VIII.2020, Malaise trap, coll. D.S. Ku, J.H. Lee” (<named-content xmlns:xlink="http://www.w3.org/1999/xlink" content-type="dwc:institutional_code" xlink:title="National Institute of Biological Resources" xlink:href="http://grbio.org/institution/national-institute-biological-resources" xlink:type="simple">NIBR</named-content>) • 2 females, “Gyeongsangnam-do, Jinju-si, Ilbanseong-myeon, Changchon-ri, 4.VI–20.VI.2022, 25.VI–16.VII.2022, Malaise trap, coll. An Tae-Ho” (<abbrev xmlns:xlink="http://www.w3.org/1999/xlink" xlink:title="Science Museum of Natural Enemies" id="ABBRID0EOSBG" xlink:type="simple">SMNE</abbrev>) • 5 females, “Gyeongsangnam-do, Geoje-si, Hacheong-myeon, Eoon-ri, <named-content xmlns:xlink="http://www.w3.org/1999/xlink" content-type="dwc:verbatimCoordinates" xlink:type="simple"><named-content content-type="geo-json" specific-use="{&#34;type&#34;:&#34;Point&#34;,&#34;coordinates&#34;:[128.640833,34.990167]}" id="NCID0EVSBG" xlink:type="simple">34°59'24.6"N, 128°38'27"E</named-content></named-content>, 2.VII.2023, coll. E. Tselikh (<named-content xmlns:xlink="http://www.w3.org/1999/xlink" content-type="dwc:institutional_code" xlink:title="Zoological Institute of the Russian Academy of Sciences" xlink:href="http://grbio.org/institution/zoological-institute-russian-academy-sciences" xlink:type="simple">ZISP</named-content>).</p></tp:treatment-sec><tp:treatment-sec sec-type="distribution" id="SECID0E5SBG"><title>Distribution.</title><p>Indonesia, Vietnam, Korean Peninsula.</p></tp:treatment-sec><tp:treatment-sec sec-type="comments" id="SECID0EDTBG"><title>Comments.</title><p><italic><tp:taxon-name><tp:taxon-name-part taxon-name-part-type="genus" reg="Apsilocera">Apsilocera</tp:taxon-name-part><tp:taxon-name-part taxon-name-part-type="species" reg="dupla">dupla</tp:taxon-name-part></tp:taxon-name></italic> belongs to a group of species that have a vertex with regular sculpture. This species is very similar to <italic><tp:taxon-name><tp:taxon-name-part taxon-name-part-type="genus" reg="Apsilocera">Apsilocera</tp:taxon-name-part><tp:taxon-name-part taxon-name-part-type="species" reg="bradburyi">bradburyi</tp:taxon-name-part></tp:taxon-name></italic> sp. nov.; the differences between these species are given in the key.</p></tp:treatment-sec><tp:treatment-sec><!--Section generated to contain objects referenced in tp:taxon-treatment.--><fig id="F4" position="float" orientation="portrait"><object-id xmlns:xlink="http://www.w3.org/1999/xlink" content-type="doi" xlink:type="simple">10.3897/zookeys.1215.128603.figures24-31</object-id><object-id xmlns:xlink="http://www.w3.org/1999/xlink" content-type="arpha" xlink:type="simple">09675A2D-2D17-5DED-8371-B13E50475E5A</object-id><label>Figures 24–31.</label><caption><p><italic><tp:taxon-name><tp:taxon-name-part taxon-name-part-type="genus" reg="Apsilocera">Apsilocera</tp:taxon-name-part><tp:taxon-name-part taxon-name-part-type="species" reg="dupla">dupla</tp:taxon-name-part></tp:taxon-name></italic> Mitroiu &amp; Achterberg, 2013, female, not type <bold>24</bold> habitus, lateral view <bold>25</bold> mesosoma, dorsal view <bold>26</bold> clypeus <bold>27</bold> head, frontal view <bold>28</bold> head and pronotum, dorsal view <bold>29</bold> antenna <bold>30</bold> fore wing <bold>31</bold> metasoma, dorsal view.</p></caption><graphic xmlns:xlink="http://www.w3.org/1999/xlink" xlink:href="zookeys-1215-259_article-128603__-g004.jpg" position="float" orientation="portrait" xlink:type="simple" id="oo_1155529.jpg"><uri content-type="original_file" xlink:type="simple">https://binary.pensoft.net/fig/1155529</uri></graphic></fig></tp:treatment-sec></tp:taxon-treatment>
