# Supplementary material for: ﻿Review of the Palaearctic species of Apsilocera Bouček, 1956 (Chalcidoidea, Pteromalidae), with descriptions of the eight new species
Source: Zookeys. 2024 Oct 17;1215:259–88. doi: 10.3897/zookeys.1215.128603 (PMC11502943; doi:10.3897/zookeys.1215.128603)
Supplement: XML Treatment for Apsilocera eleganta [file zookeys.1215.128603-treatment6.xml]

<!DOCTYPE tp:taxon-treatment
  PUBLIC "-//TaxonX//DTD Taxonomic Treatment Publishing DTD v0 20100105//EN" "tax-treatment-NSO.dtd">
<tp:taxon-treatment xmlns:tp="http://www.plazi.org/taxpub"><tp:treatment-meta><kwd-group><label>Taxon classification</label><kwd>
              <named-content content-type="kingdom">Animalia</named-content>
            </kwd><kwd>
              <named-content content-type="order">Hymenoptera</named-content>
            </kwd><kwd>
              <named-content content-type="family">Pteromalidae</named-content>
            </kwd></kwd-group><mixed-citation publication-type="journal"><person-group><name><surname>Tselikh</surname><given-names>Ekaterina V.</given-names></name><name><surname>Lee</surname><given-names>Jaehyeon</given-names></name><name><surname>Haas</surname><given-names>Michael</given-names></name><name><surname>Mitroiu</surname><given-names>Mircea-Dan</given-names></name><name><surname>Ku</surname><given-names>Deok-Seo</given-names></name></person-group><article-title>﻿Review of the Palaearctic species of <italic><tp:taxon-name><tp:taxon-name-part taxon-name-part-type="genus" reg="Apsilocera">Apsilocera</tp:taxon-name-part></tp:taxon-name></italic> Bouček, 1956 (<tp:taxon-name><tp:taxon-name-part taxon-name-part-type="superfamily">Chalcidoidea</tp:taxon-name-part></tp:taxon-name>, <tp:taxon-name><tp:taxon-name-part taxon-name-part-type="family">Pteromalidae</tp:taxon-name-part></tp:taxon-name>), with descriptions of the eight new species</article-title><source>Zookeys</source><day>17</day><month>10</month><year>2024</year><volume>1215</volume><fpage>259</fpage><lpage>288</lpage><pub-id pub-id-type="doi">10.3897/zookeys.1215.128603</pub-id></mixed-citation></tp:treatment-meta><tp:nomenclature><label>﻿</label><tp:taxon-name>
            <object-id xmlns:xlink="http://www.w3.org/1999/xlink" content-type="arpha" xlink:type="simple">C44702AE-A72B-5DB8-BB0F-52B3A1EF98B1</object-id>
            <tp:taxon-name-part taxon-name-part-type="genus" reg="Apsilocera">Apsilocera</tp:taxon-name-part>
            <tp:taxon-name-part taxon-name-part-type="species" reg="eleganta">eleganta</tp:taxon-name-part>
            <object-id xmlns:xlink="http://www.w3.org/1999/xlink" content-type="zoobank" xlink:type="simple">https://zoobank.org/FEFF5EEE-761D-4D06-890B-DB485B647AC2</object-id>
          </tp:taxon-name><tp:taxon-authority>Tselikh, Haas &amp; Ku</tp:taxon-authority><tp:taxon-status xmlns:xlink="http://www.w3.org/1999/xlink" xlink:type="simple">sp. nov.</tp:taxon-status><xref ref-type="fig" rid="F5">Figs 32–39</xref></tp:nomenclature><tp:treatment-sec sec-type="type material" id="SECID0ENVBG"><title>Type material.</title><p><bold><italic>Holotype</italic></bold> • female, Republic of Korea: “Gyeonggi-do, Pocheon-si, Soheul-eup, Jikdong-ri, Malaise trap, 30.X.2009, coll. S.Y. Park” (<named-content xmlns:xlink="http://www.w3.org/1999/xlink" content-type="dwc:institutional_code" xlink:title="National Institute of Biological Resources" xlink:href="http://grbio.org/institution/national-institute-biological-resources" xlink:type="simple">NIBR</named-content>). <bold><italic>Paratypes</italic></bold> • 1 female (NHRS-HEVA000022836), “Sweden Öl, Mörbylånga kommun, Västerstads almlunds naturreservat., Old elm forest (3002 Trap ID, 3053 Event ID), 10.VI–9.VII.2014, Malaise trap, <named-content xmlns:xlink="http://www.w3.org/1999/xlink" content-type="dwc:verbatimCoordinates" xlink:type="simple"><named-content content-type="geo-json" specific-use="{&#34;type&#34;:&#34;Point&#34;,&#34;coordinates&#34;:[16.421110,56.427648]}" id="NCID0ECWBG" xlink:type="simple">56.427648N, 16.421110E</named-content></named-content>, leg. Swedish Malaise Trap Project”, Sample ID: SMNS_50686 (<named-content xmlns:xlink="http://www.w3.org/1999/xlink" content-type="dwc:institutional_code" xlink:title="Swedish Museum of Natural History" xlink:href="http://grbio.org/institution/swedish-museum-natural-history-zoological-collections" xlink:type="simple">NRM</named-content>) • 1 female (SMNS_Hym_T00802), “Sweden Sm, Nybro kommun, Alsterbro/Alsterån, Mixed forest (1008 Trap ID, 2000 Event ID), 5.IX–13.X.2006, Malaise trap, <named-content xmlns:xlink="http://www.w3.org/1999/xlink" content-type="dwc:verbatimCoordinates" xlink:type="simple"><named-content content-type="geo-json" specific-use="{&#34;type&#34;:&#34;Point&#34;,&#34;coordinates&#34;:[15.920167,56.936536]}" id="NCID0EOWBG" xlink:type="simple">56.936536N, 15.920167E</named-content></named-content>, leg. Swedish Malaise Trap Project”, Sample ID: SMNS_115563 (<named-content xmlns:xlink="http://www.w3.org/1999/xlink" content-type="dwc:institutional_code" xlink:title="State Museum of Natural History Stuttgart" xlink:href="http://grbio.org/institution/staatliches-museum-fuer-naturkund-stuttgart" xlink:type="simple">SMNS</named-content>); • 1 female (NHRS-HEVA000022837), “Sweden Sm, Nybro kommun, Alsterbro/Alsterån, Mixed forest (1008 Trap ID, 1746 Event ID), 8.VIII–19.VIII.2006, Malaise trap, <named-content xmlns:xlink="http://www.w3.org/1999/xlink" content-type="dwc:verbatimCoordinates" xlink:type="simple"><named-content content-type="geo-json" specific-use="{&#34;type&#34;:&#34;Point&#34;,&#34;coordinates&#34;:[15.920167,56.936536]}" id="NCID0E1WBG" xlink:type="simple">56.936536N, 15.920167E</named-content></named-content>, leg. Swedish Malaise Trap Project” (<named-content xmlns:xlink="http://www.w3.org/1999/xlink" content-type="dwc:institutional_code" xlink:title="Swedish Museum of Natural History" xlink:href="http://grbio.org/institution/swedish-museum-natural-history-zoological-collections" xlink:type="simple">NRM</named-content>).</p><fig id="F4" position="float" orientation="portrait"><object-id xmlns:xlink="http://www.w3.org/1999/xlink" content-type="doi" xlink:type="simple">10.3897/zookeys.1215.128603.figures24-31</object-id><object-id xmlns:xlink="http://www.w3.org/1999/xlink" content-type="arpha" xlink:type="simple">09675A2D-2D17-5DED-8371-B13E50475E5A</object-id><label>Figures 24–31.</label><caption><p><italic><tp:taxon-name><tp:taxon-name-part taxon-name-part-type="genus" reg="Apsilocera">Apsilocera</tp:taxon-name-part><tp:taxon-name-part taxon-name-part-type="species" reg="dupla">dupla</tp:taxon-name-part></tp:taxon-name></italic> Mitroiu &amp; Achterberg, 2013, female, not type <bold>24</bold> habitus, lateral view <bold>25</bold> mesosoma, dorsal view <bold>26</bold> clypeus <bold>27</bold> head, frontal view <bold>28</bold> head and pronotum, dorsal view <bold>29</bold> antenna <bold>30</bold> fore wing <bold>31</bold> metasoma, dorsal view.</p></caption><graphic xmlns:xlink="http://www.w3.org/1999/xlink" xlink:href="zookeys-1215-259_article-128603__-g004.jpg" position="float" orientation="portrait" xlink:type="simple" id="oo_1155529.jpg"><uri content-type="original_file" xlink:type="simple">https://binary.pensoft.net/fig/1155529</uri></graphic></fig><fig id="F5" position="float" orientation="portrait"><object-id xmlns:xlink="http://www.w3.org/1999/xlink" content-type="doi" xlink:type="simple">10.3897/zookeys.1215.128603.figures32-39</object-id><object-id xmlns:xlink="http://www.w3.org/1999/xlink" content-type="arpha" xlink:type="simple">A864CAC2-DB7B-5971-BE64-99F66C6DCE1C</object-id><label>Figures 32–39.</label><caption><p><italic><tp:taxon-name><tp:taxon-name-part taxon-name-part-type="genus" reg="Apsilocera">Apsilocera</tp:taxon-name-part><tp:taxon-name-part taxon-name-part-type="species" reg="eleganta">eleganta</tp:taxon-name-part></tp:taxon-name></italic> sp. nov., female, holotype <bold>32</bold> habitus, lateral view <bold>33</bold> mesosoma, dorsal view <bold>34</bold> antenna <bold>35</bold> clypeus <bold>36</bold> head, frontal view <bold>37</bold> head and pronotum, dorsal view <bold>38</bold> fore wing <bold>39</bold> metasoma, dorsal view.</p></caption><graphic xmlns:xlink="http://www.w3.org/1999/xlink" xlink:href="zookeys-1215-259_article-128603__-g005.jpg" position="float" orientation="portrait" xlink:type="simple" id="oo_1155530.jpg"><uri content-type="original_file" xlink:type="simple">https://binary.pensoft.net/fig/1155530</uri></graphic></fig></tp:treatment-sec><tp:treatment-sec sec-type="description" id="SECID0ETZBG"><title>Description.</title><p><bold>Female.</bold> Body length 1.60–2.82 mm; fore wing length 1.65–2.11 mm.</p><p><bold><italic>Coloration</italic>.</bold> Head black; antenna yellowish brown. Mesosoma black, but propodeum dorsally dark blue with metallic diffuse luster; all coxae basally metallic blue, apically yellowish brown; all femora, tibiae and tarsi yellowish brown. Fore wing hyaline, venation yellowish brown. Metasoma dorsally brown, laterally and ventrally yellowish brown; ovipositor sheaths yellowish brown.</p><fig id="F12" position="float" orientation="portrait"><object-id xmlns:xlink="http://www.w3.org/1999/xlink" content-type="doi" xlink:type="simple">10.3897/zookeys.1215.128603.figures89-96</object-id><object-id xmlns:xlink="http://www.w3.org/1999/xlink" content-type="arpha" xlink:type="simple">F46759B6-E929-52B5-8C6F-24E6E052626D</object-id><label>Figures 89–96.</label><caption><p><italic><tp:taxon-name><tp:taxon-name-part taxon-name-part-type="genus" reg="Apsilocera">Apsilocera</tp:taxon-name-part><tp:taxon-name-part taxon-name-part-type="species" reg="verticillata">verticillata</tp:taxon-name-part></tp:taxon-name></italic> Bouček, 1956, female, not type <bold>89</bold> habitus, lateral view <bold>90</bold> mesosoma, dorsal view <bold>91</bold> clypeus and mandible <bold>92</bold> antenna <bold>93</bold> head and pronotum, dorsal view <bold>94</bold> head, frontal view <bold>95</bold> fore wing <bold>96</bold> metasoma, dorsal view.</p></caption><graphic xmlns:xlink="http://www.w3.org/1999/xlink" xlink:href="zookeys-1215-259_article-128603__-g006.jpg" position="float" orientation="portrait" xlink:type="simple" id="oo_1155531.jpg"><uri content-type="original_file" xlink:type="simple">https://binary.pensoft.net/fig/1155531</uri></graphic></fig><fig id="F13" position="float" orientation="portrait"><object-id xmlns:xlink="http://www.w3.org/1999/xlink" content-type="doi" xlink:type="simple">10.3897/zookeys.1215.128603.figures97-106</object-id><object-id xmlns:xlink="http://www.w3.org/1999/xlink" content-type="arpha" xlink:type="simple">4FC7B864-5173-5CB9-A1CC-938CF944EC24</object-id><label>Figures 97–106.</label><caption><p><bold>97</bold><italic><tp:taxon-name><tp:taxon-name-part taxon-name-part-type="genus" reg="Apsilocera">Apsilocera</tp:taxon-name-part><tp:taxon-name-part taxon-name-part-type="species" reg="verticillata">verticillata</tp:taxon-name-part></tp:taxon-name></italic> Bouček, 1956, male, holotype habitus, lateral view <bold>98</bold><italic><tp:taxon-name><tp:taxon-name-part taxon-name-part-type="genus" reg="Apsilocera">Apsilocera</tp:taxon-name-part><tp:taxon-name-part taxon-name-part-type="species" reg="triapitzini">triapitzini</tp:taxon-name-part></tp:taxon-name></italic> sp. nov., male, paratype habitus, dorsal view <bold>99, 100</bold><italic><tp:taxon-name><tp:taxon-name-part taxon-name-part-type="genus" reg="Apsilocera">Apsilocera</tp:taxon-name-part><tp:taxon-name-part taxon-name-part-type="species" reg="acuticristata">acuticristata</tp:taxon-name-part></tp:taxon-name></italic> Mitroiu &amp; Achterberg, 2013, female, holotype <bold>99</bold> habitus, lateral view <bold>100</bold> head, frontal view <bold>101, 102</bold><italic><tp:taxon-name><tp:taxon-name-part taxon-name-part-type="genus" reg="Apsilocera">Apsilocera</tp:taxon-name-part><tp:taxon-name-part taxon-name-part-type="species" reg="bicristata">bicristata</tp:taxon-name-part></tp:taxon-name></italic> Mitroiu &amp; Achterberg, 2013, female, holotype <bold>101</bold> head, frontal view <bold>102</bold> habitus, lateral view <bold>103, 104</bold><italic><tp:taxon-name><tp:taxon-name-part taxon-name-part-type="genus" reg="Apsilocera">Apsilocera</tp:taxon-name-part><tp:taxon-name-part taxon-name-part-type="species" reg="maculata">maculata</tp:taxon-name-part></tp:taxon-name></italic> Mitroiu &amp; Achterberg, 2013, female, holotype <bold>103</bold> head, frontal view <bold>104</bold> habitus, lateral view <bold>105, 106</bold><italic><tp:taxon-name><tp:taxon-name-part taxon-name-part-type="genus" reg="Apsilocera">Apsilocera</tp:taxon-name-part><tp:taxon-name-part taxon-name-part-type="species" reg="tuberculata">tuberculata</tp:taxon-name-part></tp:taxon-name></italic> Mitroiu &amp; Achterberg, 2013, female, holotype <bold>105</bold> head, frontal view <bold>106</bold> habitus, lateral view.</p></caption><graphic xmlns:xlink="http://www.w3.org/1999/xlink" xlink:href="zookeys-1215-259_article-128603__-g007.jpg" position="float" orientation="portrait" xlink:type="simple" id="oo_1155532.jpg"><uri content-type="original_file" xlink:type="simple">https://binary.pensoft.net/fig/1155532</uri></graphic></fig><p><bold><italic>Sculpture</italic>.</bold> Head reticulate; clypeus radially striate, but near clypeal margin smooth. Mesosoma reticulate; propodeum alutaceous. Metasoma weakly alutaceous and shiny.</p><p><bold><italic>Head</italic>.</bold> Head in dorsal view 2.43–2.65 × as broad as long and 1.27–1.32 × as broad as mesoscutum; in frontal view 1.49–1.58 × as broad as high. Vertex with regular sculpture. <abbrev xmlns:xlink="http://www.w3.org/1999/xlink" xlink:title="posterior ocellar line, the minimum distance between the posterior ocelli" id="ABBRID0ED6BG" xlink:type="simple">POL</abbrev> 1.14–1.19 × as long as <abbrev xmlns:xlink="http://www.w3.org/1999/xlink" xlink:title="ocello-ocular line, the minimum distance between a posterior ocellus and compound eye" id="ABBRID0EH6BG" xlink:type="simple">OOL</abbrev>. Eye height 1.37–1.40 × eye length and 1.76–2.00 × as long as malar space. Distance between antennal toruli and lower margin of clypeus 2.50–2.61 × distance between antennal toruli and median ocellus. Antenna with scape 0.92–0.95 × as long as eye height and 1.28–1.31 × as long as eye length; pedicel 1.50–1.66 × as long as broad; combined length of pedicel and flagellum 0.94–0.98 × breadth of head; <abbrev xmlns:xlink="http://www.w3.org/1999/xlink" xlink:title="funicular segments 1" id="ABBRID0EL6BG" xlink:type="simple">F1</abbrev>, <abbrev xmlns:xlink="http://www.w3.org/1999/xlink" xlink:title="funicular segments 2" id="ABBRID0EP6BG" xlink:type="simple">F2</abbrev> longer than broad, <abbrev xmlns:xlink="http://www.w3.org/1999/xlink" xlink:title="funicular segments 3" id="ABBRID0ET6BG" xlink:type="simple">F3</abbrev>–<abbrev xmlns:xlink="http://www.w3.org/1999/xlink" xlink:title="funicular segments 6" id="ABBRID0EX6BG" xlink:type="simple">F6</abbrev> subquadrate, with single row of sensilla; clava 2.85–3.18 × as long as broad, with small micropilose area on each <abbrev xmlns:xlink="http://www.w3.org/1999/xlink" xlink:title="claval segments 3" id="ABBRID0E26BG" xlink:type="simple">C3</abbrev> and <abbrev xmlns:xlink="http://www.w3.org/1999/xlink" xlink:title="claval segments 4" id="ABBRID0EAAAI" xlink:type="simple">C4</abbrev>. Clypeal margin produced and emarginate medially. Mandible formula 4:4.</p><p><bold><italic>Mesosoma</italic>.</bold> Mesosoma 1.23–1.34 × as long as broad. Scutellum moderately depressed, 0.78 × as long as broad, frenal area indistinct. Propodeum 0.37–0.43 × as long as scutellum. Fore wing 1.94–2.01 × as long as its maximum width; basal cell with several hairs; basal vein pilose; speculum partly closed below; M 0.72–0.89 × as long as <abbrev xmlns:xlink="http://www.w3.org/1999/xlink" xlink:title="postmarginal vein" id="ABBRID0ELAAI" xlink:type="simple">PM</abbrev> and 1.73–2.06 × as long as S; stigma small.</p><p><bold><italic>Metasoma</italic>.</bold> Metasoma 1.19–1.50 × as long as broad and 1.05–1.20 × as long as mesosoma.</p><p><bold>Male.</bold> Unknown.</p></tp:treatment-sec><tp:treatment-sec sec-type="etymology" id="SECID0E1AAI"><title>Etymology.</title><p>From the Latin <italic>elegans</italic>, referring to the elegant habitus of this species.</p></tp:treatment-sec><tp:treatment-sec sec-type="distribution" id="SECID0ECBAI"><title>Distribution.</title><p>Korean Peninsula, Sweden.</p></tp:treatment-sec><tp:treatment-sec sec-type="comments" id="SECID0EHBAI"><title>Comments.</title><p><italic><tp:taxon-name><tp:taxon-name-part taxon-name-part-type="genus" reg="Apsilocera">Apsilocera</tp:taxon-name-part><tp:taxon-name-part taxon-name-part-type="species" reg="eleganta">eleganta</tp:taxon-name-part></tp:taxon-name></italic> sp. nov. belongs to a group of species that have a vertex with regular sculpture. This species is very similar to <italic><tp:taxon-name><tp:taxon-name-part taxon-name-part-type="genus" reg="Apsilocera">A.</tp:taxon-name-part><tp:taxon-name-part taxon-name-part-type="species" reg="bramleyi">bramleyi</tp:taxon-name-part></tp:taxon-name></italic> and <italic><tp:taxon-name><tp:taxon-name-part taxon-name-part-type="genus" reg="Apsilocera">A.</tp:taxon-name-part><tp:taxon-name-part taxon-name-part-type="species" reg="triapitzini">triapitzini</tp:taxon-name-part></tp:taxon-name></italic> sp. nov.; the differences between these species are given in the key.</p></tp:treatment-sec></tp:taxon-treatment>
