# Supplementary material for: ﻿Review of the Palaearctic species of Apsilocera Bouček, 1956 (Chalcidoidea, Pteromalidae), with descriptions of the eight new species
Source: Zookeys. 2024 Oct 17;1215:259–88. doi: 10.3897/zookeys.1215.128603 (PMC11502943; doi:10.3897/zookeys.1215.128603)
Supplement: XML Treatment for Apsilocera elongata [file zookeys.1215.128603-treatment7.xml]

<!DOCTYPE tp:taxon-treatment
  PUBLIC "-//TaxonX//DTD Taxonomic Treatment Publishing DTD v0 20100105//EN" "tax-treatment-NSO.dtd">
<tp:taxon-treatment xmlns:tp="http://www.plazi.org/taxpub"><tp:treatment-meta><kwd-group><label>Taxon classification</label><kwd>
              <named-content content-type="kingdom">Animalia</named-content>
            </kwd><kwd>
              <named-content content-type="order">Hymenoptera</named-content>
            </kwd><kwd>
              <named-content content-type="family">Pteromalidae</named-content>
            </kwd></kwd-group><mixed-citation publication-type="journal"><person-group><name><surname>Tselikh</surname><given-names>Ekaterina V.</given-names></name><name><surname>Lee</surname><given-names>Jaehyeon</given-names></name><name><surname>Haas</surname><given-names>Michael</given-names></name><name><surname>Mitroiu</surname><given-names>Mircea-Dan</given-names></name><name><surname>Ku</surname><given-names>Deok-Seo</given-names></name></person-group><article-title>﻿Review of the Palaearctic species of <italic><tp:taxon-name><tp:taxon-name-part taxon-name-part-type="genus" reg="Apsilocera">Apsilocera</tp:taxon-name-part></tp:taxon-name></italic> Bouček, 1956 (<tp:taxon-name><tp:taxon-name-part taxon-name-part-type="superfamily">Chalcidoidea</tp:taxon-name-part></tp:taxon-name>, <tp:taxon-name><tp:taxon-name-part taxon-name-part-type="family">Pteromalidae</tp:taxon-name-part></tp:taxon-name>), with descriptions of the eight new species</article-title><source>Zookeys</source><day>17</day><month>10</month><year>2024</year><volume>1215</volume><fpage>259</fpage><lpage>288</lpage><pub-id pub-id-type="doi">10.3897/zookeys.1215.128603</pub-id></mixed-citation></tp:treatment-meta><tp:nomenclature><label>﻿</label><tp:taxon-name>
            <object-id xmlns:xlink="http://www.w3.org/1999/xlink" content-type="arpha" xlink:type="simple">9876D516-5370-58D7-B254-D75A952B2651</object-id>
            <tp:taxon-name-part taxon-name-part-type="genus" reg="Apsilocera">Apsilocera</tp:taxon-name-part>
            <tp:taxon-name-part taxon-name-part-type="species" reg="elongata">elongata</tp:taxon-name-part>
          </tp:taxon-name><tp:taxon-authority>Mitroiu &amp; Achterberg, 2013</tp:taxon-authority><xref ref-type="fig" rid="F6">Figs 40–47</xref><tp:nomenclature-citation-list><tp:nomenclature-citation><tp:taxon-name>
                <tp:taxon-name-part taxon-name-part-type="genus" reg="Apsilocera">Apsilocera</tp:taxon-name-part>
                <tp:taxon-name-part taxon-name-part-type="species" reg="elongata">elongata</tp:taxon-name-part>
              </tp:taxon-name><comment>Mitroiu &amp; Achterberg, 2013: 451, 462. Holotype female (<abbrev xmlns:xlink="http://www.w3.org/1999/xlink" xlink:title="Rijksmuseum Natuurlijke" id="ABBRID0EFEAI" xlink:type="simple">RNHL</abbrev>, examined).</comment></tp:nomenclature-citation></tp:nomenclature-citation-list></tp:nomenclature><tp:treatment-sec sec-type="type material" id="SECID0EJEAI"><title>Type material.</title><p><bold><italic>Holotype</italic></bold> • female, Vietnam: “N. VIETNAM: Ninh Binh, Cuc Phuong N.P., nr centre (I), c 225 m, 20.XII.1999–10.II.2000, Mai Phu Quy, RMNH’00” (RMNH).</p><fig id="F6" position="float" orientation="portrait"><object-id xmlns:xlink="http://www.w3.org/1999/xlink" content-type="doi" xlink:type="simple">10.3897/zookeys.1215.128603.figures40-47</object-id><object-id xmlns:xlink="http://www.w3.org/1999/xlink" content-type="arpha" xlink:type="simple">264AC517-FFCF-5228-82D6-A8BB6811F761</object-id><label>Figures 40–47.</label><caption><p><italic><tp:taxon-name><tp:taxon-name-part taxon-name-part-type="genus" reg="Apsilocera">Apsilocera</tp:taxon-name-part><tp:taxon-name-part taxon-name-part-type="species" reg="elongata">elongata</tp:taxon-name-part></tp:taxon-name></italic> Mitroiu &amp; Achterberg, 2013, female, not type <bold>40</bold> habitus, lateral view <bold>41</bold> mesosoma, dorsal view <bold>42</bold> head, frontal view <bold>43</bold> head and pronotum, dorsal view <bold>44</bold> antenna <bold>45</bold> clypeus <bold>46</bold> fore wing <bold>47</bold> metasoma, dorsal view.</p></caption><graphic xmlns:xlink="http://www.w3.org/1999/xlink" xlink:href="zookeys-1215-259_article-128603__-g008.jpg" position="float" orientation="portrait" xlink:type="simple" id="oo_1155533.jpg"><uri content-type="original_file" xlink:type="simple">https://binary.pensoft.net/fig/1155533</uri></graphic></fig></tp:treatment-sec><tp:treatment-sec sec-type="material" id="SECID0E3FAI"><title>Additional material examined.</title><p>Republic of Korea • 1 female, “Gyeongsangbuk-do, Ulijn-gun, Geumgangsong-myeon, Sogwang-ri, Malaise trap, 17.VIII.2016, coll. H.K. Lee” (<named-content xmlns:xlink="http://www.w3.org/1999/xlink" content-type="dwc:institutional_code" xlink:title="National Institute of Biological Resources" xlink:href="http://grbio.org/institution/national-institute-biological-resources" xlink:type="simple">NIBR</named-content>).</p></tp:treatment-sec><tp:treatment-sec sec-type="distribution" id="SECID0EGGAI"><title>Distribution.</title><p>Korean Peninsula, Vietnam.</p></tp:treatment-sec><tp:treatment-sec sec-type="comments" id="SECID0ELGAI"><title>Comments.</title><p><italic><tp:taxon-name><tp:taxon-name-part taxon-name-part-type="genus" reg="Apsilocera">Apsilocera</tp:taxon-name-part><tp:taxon-name-part taxon-name-part-type="species" reg="elongata">elongata</tp:taxon-name-part></tp:taxon-name></italic> sp. nov. belongs to a group of species that have a vertex with regular sculpture. This species is very similar to <italic><tp:taxon-name><tp:taxon-name-part taxon-name-part-type="genus" reg="Apsilocera">A.</tp:taxon-name-part><tp:taxon-name-part taxon-name-part-type="species" reg="verticillata">verticillata</tp:taxon-name-part></tp:taxon-name></italic> and <italic><tp:taxon-name><tp:taxon-name-part taxon-name-part-type="genus" reg="Apsilocera">A.</tp:taxon-name-part><tp:taxon-name-part taxon-name-part-type="species" reg="maculata">maculata</tp:taxon-name-part></tp:taxon-name></italic>; the differences between these species are given in the key.</p></tp:treatment-sec></tp:taxon-treatment>
