# Supplementary material for: ﻿Review of the Palaearctic species of Apsilocera Bouček, 1956 (Chalcidoidea, Pteromalidae), with descriptions of the eight new species
Source: Zookeys. 2024 Oct 17;1215:259–88. doi: 10.3897/zookeys.1215.128603 (PMC11502943; doi:10.3897/zookeys.1215.128603)
Supplement: XML Treatment for Apsilocera jejuensis [file zookeys.1215.128603-treatment9.xml]

<!DOCTYPE tp:taxon-treatment
  PUBLIC "-//TaxonX//DTD Taxonomic Treatment Publishing DTD v0 20100105//EN" "tax-treatment-NSO.dtd">
<tp:taxon-treatment xmlns:tp="http://www.plazi.org/taxpub"><tp:treatment-meta><kwd-group><label>Taxon classification</label><kwd>
              <named-content content-type="kingdom">Animalia</named-content>
            </kwd><kwd>
              <named-content content-type="order">Hymenoptera</named-content>
            </kwd><kwd>
              <named-content content-type="family">Pteromalidae</named-content>
            </kwd></kwd-group><mixed-citation publication-type="journal"><person-group><name><surname>Tselikh</surname><given-names>Ekaterina V.</given-names></name><name><surname>Lee</surname><given-names>Jaehyeon</given-names></name><name><surname>Haas</surname><given-names>Michael</given-names></name><name><surname>Mitroiu</surname><given-names>Mircea-Dan</given-names></name><name><surname>Ku</surname><given-names>Deok-Seo</given-names></name></person-group><article-title>﻿Review of the Palaearctic species of <italic><tp:taxon-name><tp:taxon-name-part taxon-name-part-type="genus" reg="Apsilocera">Apsilocera</tp:taxon-name-part></tp:taxon-name></italic> Bouček, 1956 (<tp:taxon-name><tp:taxon-name-part taxon-name-part-type="superfamily">Chalcidoidea</tp:taxon-name-part></tp:taxon-name>, <tp:taxon-name><tp:taxon-name-part taxon-name-part-type="family">Pteromalidae</tp:taxon-name-part></tp:taxon-name>), with descriptions of the eight new species</article-title><source>Zookeys</source><day>17</day><month>10</month><year>2024</year><volume>1215</volume><fpage>259</fpage><lpage>288</lpage><pub-id pub-id-type="doi">10.3897/zookeys.1215.128603</pub-id></mixed-citation></tp:treatment-meta><tp:nomenclature><label>﻿</label><tp:taxon-name>
            <object-id xmlns:xlink="http://www.w3.org/1999/xlink" content-type="arpha" xlink:type="simple">672B5BB0-6A9C-5C1B-A059-1C2D580A6F10</object-id>
            <tp:taxon-name-part taxon-name-part-type="genus" reg="Apsilocera">Apsilocera</tp:taxon-name-part>
            <tp:taxon-name-part taxon-name-part-type="species" reg="jejuensis">jejuensis</tp:taxon-name-part>
            <object-id xmlns:xlink="http://www.w3.org/1999/xlink" content-type="zoobank" xlink:type="simple">https://zoobank.org/55F61397-C5FE-41F7-8A22-B90FA6F3B6F9</object-id>
          </tp:taxon-name><tp:taxon-authority>Tselikh, Lee &amp; Ku</tp:taxon-authority><tp:taxon-status xmlns:xlink="http://www.w3.org/1999/xlink" xlink:type="simple">sp. nov.</tp:taxon-status><xref ref-type="fig" rid="F8">Figs 56–63</xref></tp:nomenclature><tp:treatment-sec sec-type="type material" id="SECID0ELQAI"><title>Type material.</title><p><bold><italic>Holotype</italic></bold> • female, Republic of Korea: “Jeju-do, Jeju-si, Hanllim-eup, Geumak-ri, 16.VII–13.X.2021, Malaise trap, coll. Y.H. Park, M.H. Kim, D.H. Park, J.Y. Kim” (<named-content xmlns:xlink="http://www.w3.org/1999/xlink" content-type="dwc:institutional_code" xlink:title="National Institute of Biological Resources" xlink:href="http://grbio.org/institution/national-institute-biological-resources" xlink:type="simple">NIBR</named-content>). <bold><italic>Paratype</italic></bold> • 1 female, “Jeju-do, Jeju-si, Jocheon-eup, Gyorae Nat. Recreat., forest, <named-content xmlns:xlink="http://www.w3.org/1999/xlink" content-type="dwc:verbatimCoordinates" xlink:type="simple"><named-content content-type="geo-json" specific-use="{&#34;type&#34;:&#34;Point&#34;,&#34;coordinates&#34;:[126.664722,33.441111]}" id="NCID0EARAI" xlink:type="simple">33°26'28"N, 126°39'53"E</named-content></named-content>, 13.VII.2023, coll. E. Tselikh” (<named-content xmlns:xlink="http://www.w3.org/1999/xlink" content-type="dwc:institutional_code" xlink:title="Zoological Institute of the Russian Academy of Sciences" xlink:href="http://grbio.org/institution/zoological-institute-russian-academy-sciences" xlink:type="simple">ZISP</named-content>).</p></tp:treatment-sec><tp:treatment-sec sec-type="description" id="SECID0EJRAI"><title>Description.</title><p><bold>Female.</bold> Body length 1.50–1.55 mm; fore wing length 1.43–1.50 mm.</p><p><bold><italic>Coloration</italic>.</bold> Head black in dorsal view and dark blue-green with metallic diffuse luster in frontal view; antenna with scape yellowish brown; pedicel, anelli, <abbrev xmlns:xlink="http://www.w3.org/1999/xlink" xlink:title="funicular segments 1" id="ABBRID0EYRAI" xlink:type="simple">F1</abbrev>–<abbrev xmlns:xlink="http://www.w3.org/1999/xlink" xlink:title="funicular segments 6" id="ABBRID0E3RAI" xlink:type="simple">F6</abbrev>, and clava brown. Mesosoma black, but propodeum dorsally dark blue-green with metallic diffuse luster; fore and mid coxa black, hind coxae basally black, apically yellowish brown, all femora yellowish brown, all tibiae and tarsi yellow. Fore wing hyaline, venation yellowish brown. Metasoma dark brown with metallic green, diffuse coppery luster; ovipositor sheaths dark brown.</p><p><bold><italic>Sculpture</italic>.</bold> Head finely reticulate; clypeus radially striate, but near clypeal margin smooth. Mesosoma finely reticulate; propodeum weakly alutaceous. Metasoma <abbrev xmlns:xlink="http://www.w3.org/1999/xlink" xlink:title="metasomal tergites 2" id="ABBRID0EHSAI" xlink:type="simple">Mt2</abbrev> and Mt3 smooth, Mt4–<abbrev xmlns:xlink="http://www.w3.org/1999/xlink" xlink:title="metasomal tergites 8" id="ABBRID0ELSAI" xlink:type="simple">Mt8</abbrev> weakly alutaceous and shiny.</p><p><bold><italic>Head</italic>.</bold> Head in dorsal view 2.30–2.36 × as broad as long and 1.31–1.33 × as broad as mesoscutum; in frontal view 0.90–1.11 × as broad as high. Vertex with one continuous crest composed of small sharp teeth, crest height 0.50 × eye length. <abbrev xmlns:xlink="http://www.w3.org/1999/xlink" xlink:title="posterior ocellar line, the minimum distance between the posterior ocelli" id="ABBRID0EWSAI" xlink:type="simple">POL</abbrev> 0.85–0.87 × as long as <abbrev xmlns:xlink="http://www.w3.org/1999/xlink" xlink:title="ocello-ocular line, the minimum distance between a posterior ocellus and compound eye" id="ABBRID0E1SAI" xlink:type="simple">OOL</abbrev>. Eye height 1.37–1.40 × eye length and 1.95–2.10 × as long as malar space. Distance between antennal toruli and lower margin of clypeus 4.40–4.15 × distance between antennal toruli and median ocellus. Antenna with scape 1.09–1.12 × as long as eye height and 1.44–1.53 × as long as eye length; pedicel 1.35–1.45 × as long as broad; combined length of pedicel and flagellum 0.95–0.98 × breadth of head; <abbrev xmlns:xlink="http://www.w3.org/1999/xlink" xlink:title="funicular segments 1" id="ABBRID0E5SAI" xlink:type="simple">F1</abbrev>–<abbrev xmlns:xlink="http://www.w3.org/1999/xlink" xlink:title="funicular segments 6" id="ABBRID0ECTAI" xlink:type="simple">F6</abbrev> longer than broad, with 1 row of sensilla; clava 3.70–3.84 × as long as broad, with small micropilose areas on each <abbrev xmlns:xlink="http://www.w3.org/1999/xlink" xlink:title="claval segments 3" id="ABBRID0EGTAI" xlink:type="simple">C3</abbrev> and <abbrev xmlns:xlink="http://www.w3.org/1999/xlink" xlink:title="claval segments 4" id="ABBRID0EKTAI" xlink:type="simple">C4</abbrev>. Clypeal margin rounded.</p><p><bold><italic>Mesosoma</italic>.</bold> Mesosoma 1.30–1.36 × as long as broad. Scutellum moderately depressed, 0.77–0.81 × as long as broad, frenal area indistinct. Propodeum 0.45–0.48 × as long as scutellum; nucha short. Fore wing 2.24–2.28 × as long as its maximum width; basal cell with several hairs; basal vein pilose; speculum open below; M 0.90 × as long as <abbrev xmlns:xlink="http://www.w3.org/1999/xlink" xlink:title="postmarginal vein" id="ABBRID0EVTAI" xlink:type="simple">PM</abbrev> and 2.10–2.22 × as long as S; stigma small.</p><p><bold><italic>Metasoma</italic>.</bold> Metasoma 1.40–1.45 × as long as broad, 1.20–1.25 × as long as mesosoma. Petiole strongly transverse. Ovipositor sheath projecting slightly beyond apex of metasoma.</p><p><bold>Male.</bold> Unknown.</p></tp:treatment-sec><tp:treatment-sec sec-type="etymology" id="SECID0EEUAI"><title>Etymology.</title><p>The species is named in honor of the type locality, Jeju Island.</p><fig id="F8" position="float" orientation="portrait"><object-id xmlns:xlink="http://www.w3.org/1999/xlink" content-type="doi" xlink:type="simple">10.3897/zookeys.1215.128603.figures56-63</object-id><object-id xmlns:xlink="http://www.w3.org/1999/xlink" content-type="arpha" xlink:type="simple">BDB7F039-7429-52FB-9186-765F75A8EFC4</object-id><label>Figures 56–63.</label><caption><p><italic><tp:taxon-name><tp:taxon-name-part taxon-name-part-type="genus" reg="Apsilocera">Apsilocera</tp:taxon-name-part><tp:taxon-name-part taxon-name-part-type="species" reg="jejuensis">jejuensis</tp:taxon-name-part></tp:taxon-name></italic> sp. nov., female, holotype <bold>56</bold> habitus, lateral view <bold>57</bold> mesosoma, dorsal view <bold>58</bold> clypeus <bold>59</bold> antenna <bold>60</bold> head and pronotum, dorsal view <bold>61</bold> head, frontal view <bold>62</bold> fore wing <bold>63</bold> metasoma, dorsal view.</p></caption><graphic xmlns:xlink="http://www.w3.org/1999/xlink" xlink:href="zookeys-1215-259_article-128603__-g010.jpg" position="float" orientation="portrait" xlink:type="simple" id="oo_1155535.jpg"><uri content-type="original_file" xlink:type="simple">https://binary.pensoft.net/fig/1155535</uri></graphic></fig></tp:treatment-sec><tp:treatment-sec sec-type="distribution" id="SECID0ERVAI"><title>Distribution.</title><p>Korean Peninsula.</p></tp:treatment-sec><tp:treatment-sec sec-type="comments" id="SECID0EWVAI"><title>Comments.</title><p><italic><tp:taxon-name><tp:taxon-name-part taxon-name-part-type="genus" reg="Apsilocera">Apsilocera</tp:taxon-name-part><tp:taxon-name-part taxon-name-part-type="species" reg="jejuensis">jejuensis</tp:taxon-name-part></tp:taxon-name></italic> sp. nov. belongs to a group of species that have a vertex with one continuous crest composed of small sharp teeth. This species is very similar to <italic><tp:taxon-name><tp:taxon-name-part taxon-name-part-type="genus" reg="Apsilocera">A.</tp:taxon-name-part><tp:taxon-name-part taxon-name-part-type="species" reg="budai">budai</tp:taxon-name-part></tp:taxon-name></italic> sp. nov.; the differences between these species are given in the key.</p></tp:treatment-sec></tp:taxon-treatment>
