# Supplementary material for: ﻿Review of the Palaearctic species of Apsilocera Bouček, 1956 (Chalcidoidea, Pteromalidae), with descriptions of the eight new species
Source: Zookeys. 2024 Oct 17;1215:259–88. doi: 10.3897/zookeys.1215.128603 (PMC11502943; doi:10.3897/zookeys.1215.128603)
Supplement: XML Treatment for Apsilocera marina [file zookeys.1215.128603-treatment10.xml]

<!DOCTYPE tp:taxon-treatment
  PUBLIC "-//TaxonX//DTD Taxonomic Treatment Publishing DTD v0 20100105//EN" "tax-treatment-NSO.dtd">
<tp:taxon-treatment xmlns:tp="http://www.plazi.org/taxpub"><tp:treatment-meta><kwd-group><label>Taxon classification</label><kwd>
              <named-content content-type="kingdom">Animalia</named-content>
            </kwd><kwd>
              <named-content content-type="order">Hymenoptera</named-content>
            </kwd><kwd>
              <named-content content-type="family">Pteromalidae</named-content>
            </kwd></kwd-group><mixed-citation publication-type="journal"><person-group><name><surname>Tselikh</surname><given-names>Ekaterina V.</given-names></name><name><surname>Lee</surname><given-names>Jaehyeon</given-names></name><name><surname>Haas</surname><given-names>Michael</given-names></name><name><surname>Mitroiu</surname><given-names>Mircea-Dan</given-names></name><name><surname>Ku</surname><given-names>Deok-Seo</given-names></name></person-group><article-title>﻿Review of the Palaearctic species of <italic><tp:taxon-name><tp:taxon-name-part taxon-name-part-type="genus" reg="Apsilocera">Apsilocera</tp:taxon-name-part></tp:taxon-name></italic> Bouček, 1956 (<tp:taxon-name><tp:taxon-name-part taxon-name-part-type="superfamily">Chalcidoidea</tp:taxon-name-part></tp:taxon-name>, <tp:taxon-name><tp:taxon-name-part taxon-name-part-type="family">Pteromalidae</tp:taxon-name-part></tp:taxon-name>), with descriptions of the eight new species</article-title><source>Zookeys</source><day>17</day><month>10</month><year>2024</year><volume>1215</volume><fpage>259</fpage><lpage>288</lpage><pub-id pub-id-type="doi">10.3897/zookeys.1215.128603</pub-id></mixed-citation></tp:treatment-meta><tp:nomenclature><label>﻿</label><tp:taxon-name>
            <object-id xmlns:xlink="http://www.w3.org/1999/xlink" content-type="arpha" xlink:type="simple">C54EF1A4-9705-5FC7-A52C-B6FD09E12E83</object-id>
            <tp:taxon-name-part taxon-name-part-type="genus" reg="Apsilocera">Apsilocera</tp:taxon-name-part>
            <tp:taxon-name-part taxon-name-part-type="species" reg="marina">marina</tp:taxon-name-part>
            <object-id xmlns:xlink="http://www.w3.org/1999/xlink" content-type="zoobank" xlink:type="simple">https://zoobank.org/0C2D724C-E018-49FE-9ABB-B80F8B51DA23</object-id>
          </tp:taxon-name><tp:taxon-authority>Tselikh, Lee &amp; Ku</tp:taxon-authority><tp:taxon-status xmlns:xlink="http://www.w3.org/1999/xlink" xlink:type="simple">sp. nov.</tp:taxon-status><xref ref-type="fig" rid="F9">Figs 64–72</xref></tp:nomenclature><tp:treatment-sec sec-type="type material" id="SECID0EAYAI"><title>Type material.</title><p><bold><italic>Holotype</italic></bold> • female, Republic of Korea: “Jeollanam-do, Goheung-gun, Bongnae-myeon, Oenarodo, Malaise trap, 16–29.VIII.2020, coll. D.S. Ku, J.H. Lee” (<named-content xmlns:xlink="http://www.w3.org/1999/xlink" content-type="dwc:institutional_code" xlink:title="National Institute of Biological Resources" xlink:href="http://grbio.org/institution/national-institute-biological-resources" xlink:type="simple">NIBR</named-content>). <bold><italic>Paratype</italic></bold> • 1 female, “Jeju-do, Jeju-si, Hanllim-eup, Geumak-ri, 16.VI–14.VII.2021, Malaise trap, coll. Y.H. Park, M.H. Kim, D.H. Park, J.Y. Kim” (<named-content xmlns:xlink="http://www.w3.org/1999/xlink" content-type="dwc:institutional_code" xlink:title="Zoological Institute of the Russian Academy of Sciences" xlink:href="http://grbio.org/institution/zoological-institute-russian-academy-sciences" xlink:type="simple">ZISP</named-content>).</p></tp:treatment-sec><tp:treatment-sec sec-type="description" id="SECID0EWYAI"><title>Description.</title><p><bold>Female.</bold> Body length 1.30–1.35 mm; fore wing length 1.40–1.45 mm.</p><p><bold><italic>Coloration</italic>.</bold> Head black in dorsal view and dark blue in frontal view; antenna with scape yellowish brown; pedicel, anelli, <abbrev xmlns:xlink="http://www.w3.org/1999/xlink" xlink:title="funicular segments 1" id="ABBRID0EFZAI" xlink:type="simple">F1</abbrev>–<abbrev xmlns:xlink="http://www.w3.org/1999/xlink" xlink:title="funicular segments 6" id="ABBRID0EJZAI" xlink:type="simple">F6</abbrev>, and clava brown. Mesosoma black, but propodeum dorsally dark blue-green with metallic diffuse luster; fore and hind coxa black with metallic diffuse violet luster, mid coxae yellowish brown, all femora yellowish brown, all tibiae and tarsi yellow. Fore wing hyaline, venation yellowish brown. Metasoma dark brown with metallic green, diffuse coppery luster, laterally and ventrally brown; ovipositor sheaths dark brown.</p><p><bold><italic>Sculpture</italic>.</bold> Head finely reticulate; clypeus radially striate. Mesosoma reticulate; propodeum alutaceous. Metasoma smooth and shiny.</p><p><bold><italic>Head</italic>.</bold> Head in dorsal view 2.36–2.43 × as broad as long and 1.31–1.34 × as broad as mesoscutum; in frontal view 1.36–1.38 × as broad as high. Vertex with a row of teeth originating near eye and ending near posterior ocellus. <abbrev xmlns:xlink="http://www.w3.org/1999/xlink" xlink:title="posterior ocellar line, the minimum distance between the posterior ocelli" id="ABBRID0E2ZAI" xlink:type="simple">POL</abbrev> 1.20–1.33 × as long as <abbrev xmlns:xlink="http://www.w3.org/1999/xlink" xlink:title="ocello-ocular line, the minimum distance between a posterior ocellus and compound eye" id="ABBRID0E6ZAI" xlink:type="simple">OOL</abbrev>. Eye height 1.31–1.35 × eye length and 1.60–1.67 × as long as malar space. Distance between antennal toruli and lower margin of clypeus 3.68–3.70 × distance between antennal toruli and median ocellus. Antenna with scape 1.00 × as long as eye height and 1.30–1.33 × as long as eye length; pedicel 1.48–1.50 × as long as broad; combined length of pedicel and flagellum 1.00 × breadth of head; <abbrev xmlns:xlink="http://www.w3.org/1999/xlink" xlink:title="funicular segments 1" id="ABBRID0ED1AI" xlink:type="simple">F1</abbrev>–<abbrev xmlns:xlink="http://www.w3.org/1999/xlink" xlink:title="funicular segments 6" id="ABBRID0EH1AI" xlink:type="simple">F6</abbrev> longer than broad, with single row of sensilla; clava 2.60–2.85 × as long as broad, with small micropilose area on each <abbrev xmlns:xlink="http://www.w3.org/1999/xlink" xlink:title="claval segments 3" id="ABBRID0EL1AI" xlink:type="simple">C3</abbrev> and <abbrev xmlns:xlink="http://www.w3.org/1999/xlink" xlink:title="claval segments 4" id="ABBRID0EP1AI" xlink:type="simple">C4</abbrev>. Clypeal margin with two teeth. Mandible formula 4:4.</p><p><bold><italic>Mesosoma</italic>.</bold> Mesosoma 1.24–1.26 × as long as broad. Scutellum arched, 0.86–0.88 × as long as broad, frenal area indistinct. Propodeum 0.44 × as long as scutellum; nucha short. Fore wing 2.10–2.22 × as long as its maximum width; basal cell with two or three hairs; basal vein pilose; speculum partly open; M 0.85–0.87 × as long as <abbrev xmlns:xlink="http://www.w3.org/1999/xlink" xlink:title="postmarginal vein" id="ABBRID0E11AI" xlink:type="simple">PM</abbrev> and 1.80–1.86 × as long as S; stigma moderate enlarged.</p><p><bold><italic>Metasoma</italic>.</bold> Metasoma 1.03–1.20 × as long as broad, 0.82–0.88 × as long as mesosoma. Petiole strongly transverse. Ovipositor sheath projecting slightly beyond apex of metasoma.</p><p><bold>Male.</bold> Unknown.</p><fig id="F9" position="float" orientation="portrait"><object-id xmlns:xlink="http://www.w3.org/1999/xlink" content-type="doi" xlink:type="simple">10.3897/zookeys.1215.128603.figures64-72</object-id><object-id xmlns:xlink="http://www.w3.org/1999/xlink" content-type="arpha" xlink:type="simple">C33BF506-4EFB-5BCB-9D54-4BBC3E419782</object-id><label>Figures 64–72.</label><caption><p><italic><tp:taxon-name><tp:taxon-name-part taxon-name-part-type="genus" reg="Apsilocera">Apsilocera</tp:taxon-name-part><tp:taxon-name-part taxon-name-part-type="species" reg="marina">marina</tp:taxon-name-part></tp:taxon-name></italic> sp. nov., female, holotype <bold>64</bold> habitus, lateral view <bold>65</bold> mesosoma, dorsal view <bold>66</bold> clypeus <bold>67</bold> head and pronotum, dorsal view <bold>68</bold> mandible <bold>69</bold> head, frontal view <bold>70</bold> antenna <bold>71</bold> fore wing <bold>72</bold> metasoma, dorsal view.</p></caption><graphic xmlns:xlink="http://www.w3.org/1999/xlink" xlink:href="zookeys-1215-259_article-128603__-g011.jpg" position="float" orientation="portrait" xlink:type="simple" id="oo_1155536.jpg"><uri content-type="original_file" xlink:type="simple">https://binary.pensoft.net/fig/1155536</uri></graphic></fig></tp:treatment-sec><tp:treatment-sec sec-type="etymology" id="SECID0ET3AI"><title>Etymology.</title><p>The species is named in honor of the senior author’s sister, Marina (Tselikh) Kopylova.</p></tp:treatment-sec><tp:treatment-sec sec-type="distribution" id="SECID0EY3AI"><title>Distribution.</title><p>Korean Peninsula.</p></tp:treatment-sec><tp:treatment-sec sec-type="comments" id="SECID0E43AI"><title>Comments.</title><p><italic><tp:taxon-name><tp:taxon-name-part taxon-name-part-type="genus" reg="Apsilocera">Apsilocera</tp:taxon-name-part><tp:taxon-name-part taxon-name-part-type="species" reg="marina">marina</tp:taxon-name-part></tp:taxon-name></italic> sp. nov. belongs to a group of species that have a vertex with a row of teeth originating near eye and ending near posterior ocellus. This species is very similar to <italic><tp:taxon-name><tp:taxon-name-part taxon-name-part-type="genus" reg="Apsilocera">A.</tp:taxon-name-part><tp:taxon-name-part taxon-name-part-type="species" reg="tuberculata">tuberculata</tp:taxon-name-part></tp:taxon-name></italic> Mitroiu &amp; Achterberg; the differences between these species are given in the key.</p></tp:treatment-sec></tp:taxon-treatment>
