# Supplementary material for: ﻿Review of the Palaearctic species of Apsilocera Bouček, 1956 (Chalcidoidea, Pteromalidae), with descriptions of the eight new species
Source: Zookeys. 2024 Oct 17;1215:259–88. doi: 10.3897/zookeys.1215.128603 (PMC11502943; doi:10.3897/zookeys.1215.128603)
Supplement: XML Treatment for Apsilocera totoroi [file zookeys.1215.128603-treatment11.xml]

<!DOCTYPE tp:taxon-treatment
  PUBLIC "-//TaxonX//DTD Taxonomic Treatment Publishing DTD v0 20100105//EN" "tax-treatment-NSO.dtd">
<tp:taxon-treatment xmlns:tp="http://www.plazi.org/taxpub"><tp:treatment-meta><kwd-group><label>Taxon classification</label><kwd>
              <named-content content-type="kingdom">Animalia</named-content>
            </kwd><kwd>
              <named-content content-type="order">Hymenoptera</named-content>
            </kwd><kwd>
              <named-content content-type="family">Pteromalidae</named-content>
            </kwd></kwd-group><mixed-citation publication-type="journal"><person-group><name><surname>Tselikh</surname><given-names>Ekaterina V.</given-names></name><name><surname>Lee</surname><given-names>Jaehyeon</given-names></name><name><surname>Haas</surname><given-names>Michael</given-names></name><name><surname>Mitroiu</surname><given-names>Mircea-Dan</given-names></name><name><surname>Ku</surname><given-names>Deok-Seo</given-names></name></person-group><article-title>﻿Review of the Palaearctic species of <italic><tp:taxon-name><tp:taxon-name-part taxon-name-part-type="genus" reg="Apsilocera">Apsilocera</tp:taxon-name-part></tp:taxon-name></italic> Bouček, 1956 (<tp:taxon-name><tp:taxon-name-part taxon-name-part-type="superfamily">Chalcidoidea</tp:taxon-name-part></tp:taxon-name>, <tp:taxon-name><tp:taxon-name-part taxon-name-part-type="family">Pteromalidae</tp:taxon-name-part></tp:taxon-name>), with descriptions of the eight new species</article-title><source>Zookeys</source><day>17</day><month>10</month><year>2024</year><volume>1215</volume><fpage>259</fpage><lpage>288</lpage><pub-id pub-id-type="doi">10.3897/zookeys.1215.128603</pub-id></mixed-citation></tp:treatment-meta><tp:nomenclature><label>﻿</label><tp:taxon-name>
            <object-id xmlns:xlink="http://www.w3.org/1999/xlink" content-type="arpha" xlink:type="simple">C064F5AD-8057-5023-B71B-4C91EC07627D</object-id>
            <tp:taxon-name-part taxon-name-part-type="genus" reg="Apsilocera">Apsilocera</tp:taxon-name-part>
            <tp:taxon-name-part taxon-name-part-type="species" reg="totoroi">totoroi</tp:taxon-name-part>
            <object-id xmlns:xlink="http://www.w3.org/1999/xlink" content-type="zoobank" xlink:type="simple">https://zoobank.org/5E49E91F-0A53-4490-A810-EEECB758FA84</object-id>
          </tp:taxon-name><tp:taxon-authority>Tselikh, Haas &amp; Ku</tp:taxon-authority><tp:taxon-status xmlns:xlink="http://www.w3.org/1999/xlink" xlink:type="simple">sp. nov.</tp:taxon-status><xref ref-type="fig" rid="F10">Figs 73–80</xref></tp:nomenclature><tp:treatment-sec sec-type="type material" id="SECID0EH6AI"><title>Type material.</title><p><bold><italic>Holotype</italic></bold> • female, Japan: “Honshu, Fukushima Pref., HinoemataVill., 16–18.VIII.1999, coll. S. Belokobylskij” (<named-content xmlns:xlink="http://www.w3.org/1999/xlink" content-type="dwc:institutional_code" xlink:title="Zoological Institute of the Russian Academy of Sciences" xlink:href="http://grbio.org/institution/zoological-institute-russian-academy-sciences" xlink:type="simple">ZISP</named-content>). <bold><italic>Paratypes</italic></bold> • 1 female (SMNS_Hym_T00799), “Sweden, Mörbylånga, Kalkstad NR (#136/2014), mixed deciduous forest, 31.VII–27.VIII.2014, Malaise trap, <named-content xmlns:xlink="http://www.w3.org/1999/xlink" content-type="dwc:verbatimCoordinates" xlink:type="simple"><named-content content-type="geo-json" specific-use="{&#34;type&#34;:&#34;Point&#34;,&#34;coordinates&#34;:[16.503726,56.609569]}" id="NCID0E36AI" xlink:type="simple">56.609569N, 16.503726E</named-content></named-content>, coll. M. Jaschhof, C. Jaschhof”, Sample ID: SMNS_47998 (<named-content xmlns:xlink="http://www.w3.org/1999/xlink" content-type="dwc:institutional_code" xlink:title="State Museum of Natural History Stuttgart" xlink:href="http://grbio.org/institution/staatliches-museum-fuer-naturkund-stuttgart" xlink:type="simple">SMNS</named-content>) • 2 females (SMNS_Hym_T00800 &amp; SMNS_Hym_T00801), “Germany, Baden-Württemberg, Lkr. Rems-Murr-Kreis, Aspach bei Backnang, Forest, 15.VII–8.VIII.2013, Malaise trap, <named-content xmlns:xlink="http://www.w3.org/1999/xlink" content-type="dwc:verbatimCoordinates" xlink:type="simple"><named-content content-type="geo-json" specific-use="{&#34;type&#34;:&#34;Point&#34;,&#34;coordinates&#34;:[9.419746,48.998972]}" id="NCID0EIABI" xlink:type="simple">48.998972N, 9.419746E</named-content></named-content>, leg. L. Krogmann, J. Holstein, T. Kothe”, Sample ID: SMNS_50181 &amp; SMNS_50214 (<named-content xmlns:xlink="http://www.w3.org/1999/xlink" content-type="dwc:institutional_code" xlink:title="State Museum of Natural History Stuttgart" xlink:href="http://grbio.org/institution/staatliches-museum-fuer-naturkund-stuttgart" xlink:type="simple">SMNS</named-content>).</p></tp:treatment-sec><tp:treatment-sec sec-type="description" id="SECID0ERABI"><title>Description.</title><p><bold>Female.</bold> Body length 1.50–1.99 mm; fore wing length 1.36–1.76 mm.</p><p><bold><italic>Coloration</italic>.</bold> Head black; antenna with scape, pedicel, and anelli yellowish brown, <abbrev xmlns:xlink="http://www.w3.org/1999/xlink" xlink:title="funicular segments 1" id="ABBRID0EABBI" xlink:type="simple">F1</abbrev>–<abbrev xmlns:xlink="http://www.w3.org/1999/xlink" xlink:title="funicular segments 6" id="ABBRID0EEBBI" xlink:type="simple">F6</abbrev> and clava brown. Mesosoma black, but propodeum dorsally dark blue with metallic diffuse luster. Fore coxae black or dark brown, mid and hind coxae yellowish brown; all femora and tibiae yellowish brown, all tarsi yellow. Fore wing hyaline, venation yellowish brown. Metasoma dorsally dark brown, but <abbrev xmlns:xlink="http://www.w3.org/1999/xlink" xlink:title="metasomal tergites 2" id="ABBRID0EIBBI" xlink:type="simple">Mt2</abbrev> dorsally dark metallic blue-green; laterally and ventrally brown; ovipositor sheaths brown.</p><p><bold><italic>Sculpture</italic>.</bold> Head reticulate; clypeus radially striate. Mesosoma with propodeum reticulate. Metasoma weakly alutaceous and shiny.</p><p><bold><italic>Head</italic>.</bold> Head in dorsal view 2.33–2.53 × as broad as long and 1.23–1.37 × as broad as mesoscutum; in frontal view 1.40–1.67 × as broad as high. Vertex with regular sculpture. <abbrev xmlns:xlink="http://www.w3.org/1999/xlink" xlink:title="posterior ocellar line, the minimum distance between the posterior ocelli" id="ABBRID0E1BBI" xlink:type="simple">POL</abbrev> 1.13–1.29 × as long as <abbrev xmlns:xlink="http://www.w3.org/1999/xlink" xlink:title="ocello-ocular line, the minimum distance between a posterior ocellus and compound eye" id="ABBRID0E5BBI" xlink:type="simple">OOL</abbrev>. Eye height 1.24–1.38 × eye length and 1.80–1.95 × as long as malar space. Distance between antennal toruli and lower margin of clypeus 1.92–2.10 × distance between antennal toruli and median ocellus. Antenna with scape 0.96–1.07 × as long as eye height and 1.30–1.38 × as long as eye length; pedicel 1.50–1.67 × as long as broad; combined length of pedicel and flagellum 0.91–1.10 × breadth of head; <abbrev xmlns:xlink="http://www.w3.org/1999/xlink" xlink:title="funicular segments 1" id="ABBRID0ECCBI" xlink:type="simple">F1</abbrev>–<abbrev xmlns:xlink="http://www.w3.org/1999/xlink" xlink:title="funicular segments 6" id="ABBRID0EGCBI" xlink:type="simple">F6</abbrev> longer than broad, with a row of sensilla; clava 3.00–3.40 × as long as broad, with small micropilose area on each <abbrev xmlns:xlink="http://www.w3.org/1999/xlink" xlink:title="claval segments 3" id="ABBRID0EKCBI" xlink:type="simple">C3</abbrev> and <abbrev xmlns:xlink="http://www.w3.org/1999/xlink" xlink:title="claval segments 4" id="ABBRID0EOCBI" xlink:type="simple">C4</abbrev>. Clypeal margin with two small teeth. Mandible formula 4:4.</p><p><bold><italic>Mesosoma</italic>.</bold> Mesosoma 1.29–1.48 × as long as broad. Scutellum moderately depressed, 0.92 × as long as broad, frenal area indistinct. Propodeum 0.44–0.53 × as long as scutellum. Fore wing 1.96–2.12 × as long as its maximum width; basal cell bare; basal cell with 0–4 hairs; basal vein pilose; speculum partly closed below; M 0.96–1.00 × as long as <abbrev xmlns:xlink="http://www.w3.org/1999/xlink" xlink:title="postmarginal vein" id="ABBRID0EZCBI" xlink:type="simple">PM</abbrev> and 2.27–2.33 × as long as S, stigma small.</p><fig id="F10" position="float" orientation="portrait"><object-id xmlns:xlink="http://www.w3.org/1999/xlink" content-type="doi" xlink:type="simple">10.3897/zookeys.1215.128603.figures73-80</object-id><object-id xmlns:xlink="http://www.w3.org/1999/xlink" content-type="arpha" xlink:type="simple">4F2856C7-55C0-5C19-AEEC-4B44B9FD2D54</object-id><label>Figures 73–80.</label><caption><p><italic><tp:taxon-name><tp:taxon-name-part taxon-name-part-type="genus" reg="Apsilocera">Apsilocera</tp:taxon-name-part><tp:taxon-name-part taxon-name-part-type="species" reg="totoroi">totoroi</tp:taxon-name-part></tp:taxon-name></italic> sp. nov., female, holotype <bold>73</bold> habitus, lateral view <bold>74</bold> scutellum and propodeum, dorsal view <bold>75</bold> clypeus <bold>76</bold> head, dorsal view <bold>77</bold> antenna <bold>78</bold> head, frontal view <bold>79</bold> fore wing <bold>80</bold> metasoma, dorsal view.</p></caption><graphic xmlns:xlink="http://www.w3.org/1999/xlink" xlink:href="zookeys-1215-259_article-128603__-g012.jpg" position="float" orientation="portrait" xlink:type="simple" id="oo_1155537.jpg"><uri content-type="original_file" xlink:type="simple">https://binary.pensoft.net/fig/1155537</uri></graphic></fig><p><bold><italic>Metasoma</italic>.</bold> Metasoma 1.45–1.82 × as long as broad and 0.85–1.28 × as long as mesosoma. Petiole strongly transverse. Ovipositor sheath projecting slightly beyond apex of metasoma.</p><p><bold>Male.</bold> Unknown.</p></tp:treatment-sec><tp:treatment-sec sec-type="etymology" id="SECID0EQEBI"><title>Etymology.</title><p>The species is named in honor of the “My Neighbor Totoro” character – “Totoro” of Hayao Miyazaki.</p></tp:treatment-sec><tp:treatment-sec sec-type="distribution" id="SECID0EVEBI"><title>Distribution.</title><p>Germany, Japan, Sweden.</p></tp:treatment-sec><tp:treatment-sec sec-type="comments" id="SECID0E1EBI"><title>Comments.</title><p><italic><tp:taxon-name><tp:taxon-name-part taxon-name-part-type="genus" reg="Apsilocera">Apsilocera</tp:taxon-name-part><tp:taxon-name-part taxon-name-part-type="species" reg="totoroi">totoroi</tp:taxon-name-part></tp:taxon-name></italic> sp. nov. belongs to a group of species that have a vertex with regular sculpture. This species is very similar to <italic><tp:taxon-name><tp:taxon-name-part taxon-name-part-type="genus" reg="Apsilocera">A.</tp:taxon-name-part><tp:taxon-name-part taxon-name-part-type="species" reg="bramleyi">bramleyi</tp:taxon-name-part></tp:taxon-name></italic> and <italic><tp:taxon-name><tp:taxon-name-part taxon-name-part-type="genus" reg="Apsilocera">A.</tp:taxon-name-part><tp:taxon-name-part taxon-name-part-type="species" reg="triapitzini">triapitzini</tp:taxon-name-part></tp:taxon-name></italic> sp. nov.; the differences between these species are given in the key.</p></tp:treatment-sec></tp:taxon-treatment>
