# Supplementary material for: ﻿Review of the Palaearctic species of Apsilocera Bouček, 1956 (Chalcidoidea, Pteromalidae), with descriptions of the eight new species
Source: Zookeys. 2024 Oct 17;1215:259–88. doi: 10.3897/zookeys.1215.128603 (PMC11502943; doi:10.3897/zookeys.1215.128603)
Supplement: XML Treatment for Apsilocera triapitzini [file zookeys.1215.128603-treatment12.xml]

<!DOCTYPE tp:taxon-treatment
  PUBLIC "-//TaxonX//DTD Taxonomic Treatment Publishing DTD v0 20100105//EN" "tax-treatment-NSO.dtd">
<tp:taxon-treatment xmlns:tp="http://www.plazi.org/taxpub"><tp:treatment-meta><kwd-group><label>Taxon classification</label><kwd>
              <named-content content-type="kingdom">Animalia</named-content>
            </kwd><kwd>
              <named-content content-type="order">Hymenoptera</named-content>
            </kwd><kwd>
              <named-content content-type="family">Pteromalidae</named-content>
            </kwd></kwd-group><mixed-citation publication-type="journal"><person-group><name><surname>Tselikh</surname><given-names>Ekaterina V.</given-names></name><name><surname>Lee</surname><given-names>Jaehyeon</given-names></name><name><surname>Haas</surname><given-names>Michael</given-names></name><name><surname>Mitroiu</surname><given-names>Mircea-Dan</given-names></name><name><surname>Ku</surname><given-names>Deok-Seo</given-names></name></person-group><article-title>﻿Review of the Palaearctic species of <italic><tp:taxon-name><tp:taxon-name-part taxon-name-part-type="genus" reg="Apsilocera">Apsilocera</tp:taxon-name-part></tp:taxon-name></italic> Bouček, 1956 (<tp:taxon-name><tp:taxon-name-part taxon-name-part-type="superfamily">Chalcidoidea</tp:taxon-name-part></tp:taxon-name>, <tp:taxon-name><tp:taxon-name-part taxon-name-part-type="family">Pteromalidae</tp:taxon-name-part></tp:taxon-name>), with descriptions of the eight new species</article-title><source>Zookeys</source><day>17</day><month>10</month><year>2024</year><volume>1215</volume><fpage>259</fpage><lpage>288</lpage><pub-id pub-id-type="doi">10.3897/zookeys.1215.128603</pub-id></mixed-citation></tp:treatment-meta><tp:nomenclature><label>﻿</label><tp:taxon-name>
            <object-id xmlns:xlink="http://www.w3.org/1999/xlink" content-type="arpha" xlink:type="simple">3DAD7C09-EFEB-56FC-BB25-028FCFA70628</object-id>
            <tp:taxon-name-part taxon-name-part-type="genus" reg="Apsilocera">Apsilocera</tp:taxon-name-part>
            <tp:taxon-name-part taxon-name-part-type="species" reg="triapitzini">triapitzini</tp:taxon-name-part>
            <object-id xmlns:xlink="http://www.w3.org/1999/xlink" content-type="zoobank" xlink:type="simple">https://zoobank.org/DB674A4F-0616-4300-A2D9-42BA3BF5547E</object-id>
          </tp:taxon-name><tp:taxon-authority>Tselikh, Haas &amp; Ku</tp:taxon-authority><tp:taxon-status xmlns:xlink="http://www.w3.org/1999/xlink" xlink:type="simple">sp. nov.</tp:taxon-status><xref ref-type="fig" rid="F11">Figs 81–88</xref><xref ref-type="fig" rid="F13">, 98</xref></tp:nomenclature><tp:treatment-sec sec-type="type material" id="SECID0ETHBI"><title>Type material.</title><p><bold><italic>Holotype</italic></bold> • female, Republic of Korea: “Gyeongsangnam-do, Goseong-gun, Hail-myeon, Suyang-ri, <named-content xmlns:xlink="http://www.w3.org/1999/xlink" content-type="dwc:verbatimCoordinates" xlink:type="simple"><named-content content-type="geo-json" specific-use="{&#34;type&#34;:&#34;Point&#34;,&#34;coordinates&#34;:[128.202306,34.976333]}" id="NCID0EBIBI" xlink:type="simple">34°58'34.8"N, 128°12'08.3"E</named-content></named-content>, 18.VI.2022, coll. E. Tselikh” (<named-content xmlns:xlink="http://www.w3.org/1999/xlink" content-type="dwc:institutional_code" xlink:title="National Institute of Biological Resources" xlink:href="http://grbio.org/institution/national-institute-biological-resources" xlink:type="simple">NIBR</named-content>). <bold><italic>Paratypes</italic></bold> • 1 male, same labels as holotype (<abbrev xmlns:xlink="http://www.w3.org/1999/xlink" xlink:title="Science Museum of Natural Enemies" id="ABBRID0ENIBI" xlink:type="simple">SMNE</abbrev>) • 1 female, “Gyeongsangnam-do, Geochang-gun, Mari-myeon, Yeongseung-ri, <named-content xmlns:xlink="http://www.w3.org/1999/xlink" content-type="dwc:verbatimCoordinates" xlink:type="simple"><named-content content-type="geo-json" specific-use="{&#34;type&#34;:&#34;Point&#34;,&#34;coordinates&#34;:[127.876007,35.714060]}" id="NCID0EUIBI" xlink:type="simple">35.714060N, 127.876007E</named-content></named-content>, 06.VII.2023, coll. E. Tselikh” (<named-content xmlns:xlink="http://www.w3.org/1999/xlink" content-type="dwc:institutional_code" xlink:title="Zoological Institute of the Russian Academy of Sciences" xlink:href="http://grbio.org/institution/zoological-institute-russian-academy-sciences" xlink:type="simple">ZISP</named-content>) • 1 female, “Russia, Primirskii Reg., Lazovsky Reserve, Preobrazhenie Vill., 18–19.VIII.2010, coll. E. Tselikh” (<named-content xmlns:xlink="http://www.w3.org/1999/xlink" content-type="dwc:institutional_code" xlink:title="Zoological Institute of the Russian Academy of Sciences" xlink:href="http://grbio.org/institution/zoological-institute-russian-academy-sciences" xlink:type="simple">ZISP</named-content>) • 1 female (SMNS_Hym_T00798), “Sweden, Mörbylånga, Kalkstad (#114/2014), mixed deciduous forest, 27.VI–30.VII.2014, Malaise trap, <named-content xmlns:xlink="http://www.w3.org/1999/xlink" content-type="dwc:verbatimCoordinates" xlink:type="simple"><named-content content-type="geo-json" specific-use="{&#34;type&#34;:&#34;Point&#34;,&#34;coordinates&#34;:[16.503726,56.609569]}" id="NCID0EEJBI" xlink:type="simple">56.609569N, 16.503726E</named-content></named-content>, coll. M. Jaschhof, C. Jaschhof”, Sample ID: 48265 (<named-content xmlns:xlink="http://www.w3.org/1999/xlink" content-type="dwc:institutional_code" xlink:title="State Museum of Natural History Stuttgart" xlink:href="http://grbio.org/institution/staatliches-museum-fuer-naturkund-stuttgart" xlink:type="simple">SMNS</named-content>) • 1 female (NHRS-HEVA000022838), “Sweden Öl, Mörbylånga kommun, Västerstads almlunds naturreservat., Old elm forest (3002 Trap ID, 3053 Event ID), 10.VI-9.VII.2014, Malaise trap, <named-content xmlns:xlink="http://www.w3.org/1999/xlink" content-type="dwc:verbatimCoordinates" xlink:type="simple"><named-content content-type="geo-json" specific-use="{&#34;type&#34;:&#34;Point&#34;,&#34;coordinates&#34;:[16.421110,56.427648]}" id="NCID0EQJBI" xlink:type="simple">56.427648N, 16.421110E</named-content></named-content>, leg. Swedish Malaise Trap Project”, Sample ID: SMNS_50682 (<named-content xmlns:xlink="http://www.w3.org/1999/xlink" content-type="dwc:institutional_code" xlink:title="Swedish Museum of Natural History" xlink:href="http://grbio.org/institution/swedish-museum-natural-history-zoological-collections" xlink:type="simple">NRM</named-content>).</p></tp:treatment-sec><tp:treatment-sec sec-type="description" id="SECID0EZJBI"><title>Description.</title><p><bold>Female.</bold> Body length 1.20–1.61 mm; fore wing length 1.05–1.36 mm.</p><p><bold><italic>Coloration</italic>.</bold> Head black; antenna with scape yellowish brown; pedicel, anelli, <abbrev xmlns:xlink="http://www.w3.org/1999/xlink" xlink:title="funicular segments 1" id="ABBRID0EIKBI" xlink:type="simple">F1</abbrev>–<abbrev xmlns:xlink="http://www.w3.org/1999/xlink" xlink:title="funicular segments 6" id="ABBRID0EMKBI" xlink:type="simple">F6</abbrev>, and clava brown. Mesosoma black, but propodeum dorsally dark blue with metallic diffuse luster. Fore coxae metallic blue, mid coxae yellowish brown, hind coxae basally metallic blue, apically yellowish brown; all femora and tibiae yellowish brown, all tarsi yellow. Fore wing hyaline, venation yellowish brown. Metasoma dorsally brown with metallic green diffuse coppery luster, laterally and ventrally yellowish brown; ovipositor sheaths brown.</p><p><bold><italic>Sculpture</italic>.</bold> Head grossly reticulate; clypeus radially striate, but near clypeal margin smooth. Mesosoma grossly reticulate; propodeum alutaceous. Metasoma weakly alutaceous and shiny.</p><p><bold><italic>Head</italic>.</bold> Head in dorsal view 2.15–2.32 × as broad as long and 1.24–1.34 × as broad as mesoscutum; in frontal view 1.37–1.52 × as broad as high. <abbrev xmlns:xlink="http://www.w3.org/1999/xlink" xlink:title="posterior ocellar line, the minimum distance between the posterior ocelli" id="ABBRID0E5KBI" xlink:type="simple">POL</abbrev> 1.22–1.50 × as long as <abbrev xmlns:xlink="http://www.w3.org/1999/xlink" xlink:title="ocello-ocular line, the minimum distance between a posterior ocellus and compound eye" id="ABBRID0ECLBI" xlink:type="simple">OOL</abbrev>. Eye height 1.24–1.33 × eye length and 1.94–2.05 × as long as malar space. Distance between antennal toruli and lower margin of clypeus 1.87–2.21 × distance between antennal toruli and median ocellus. Antenna with scape 0.90–0.97 × as long as eye height and 1.12–1.28 × as long as eye length; pedicel 1.33–1.45 × as long as broad; combined length of pedicel and flagellum 0.99–1.15 × breadth of head; <abbrev xmlns:xlink="http://www.w3.org/1999/xlink" xlink:title="funicular segments 1" id="ABBRID0EGLBI" xlink:type="simple">F1</abbrev>–<abbrev xmlns:xlink="http://www.w3.org/1999/xlink" xlink:title="funicular segments 4" id="ABBRID0EKLBI" xlink:type="simple">F4</abbrev> longer than broad, <abbrev xmlns:xlink="http://www.w3.org/1999/xlink" xlink:title="funicular segments 5" id="ABBRID0EOLBI" xlink:type="simple">F5</abbrev>, <abbrev xmlns:xlink="http://www.w3.org/1999/xlink" xlink:title="funicular segments 6" id="ABBRID0ESLBI" xlink:type="simple">F6</abbrev> subsquare, with single row of sensilla; clava 2.70–3.23 × as long as broad, with small micropilose area on each <abbrev xmlns:xlink="http://www.w3.org/1999/xlink" xlink:title="claval segments 3" id="ABBRID0EWLBI" xlink:type="simple">C3</abbrev> and <abbrev xmlns:xlink="http://www.w3.org/1999/xlink" xlink:title="claval segments 4" id="ABBRID0E1LBI" xlink:type="simple">C4</abbrev>. Clypeal margin produced and emarginate medially. Mandible formula 3:4.</p><fig id="F11" position="float" orientation="portrait"><object-id xmlns:xlink="http://www.w3.org/1999/xlink" content-type="doi" xlink:type="simple">10.3897/zookeys.1215.128603.figures81-88</object-id><object-id xmlns:xlink="http://www.w3.org/1999/xlink" content-type="arpha" xlink:type="simple">DE069508-A601-5678-91DA-774CA503405F</object-id><label>Figures 81–88.</label><caption><p><italic><tp:taxon-name><tp:taxon-name-part taxon-name-part-type="genus" reg="Apsilocera">Apsilocera</tp:taxon-name-part><tp:taxon-name-part taxon-name-part-type="species" reg="triapitzini">triapitzini</tp:taxon-name-part></tp:taxon-name></italic> sp. nov., female, holotype <bold>81</bold> habitus, lateral view <bold>82</bold> mesosoma, dorsal view <bold>83</bold> antenna <bold>84</bold> clypeus <bold>85</bold> head, frontal view <bold>86</bold> head and pronotum, dorsal view <bold>87</bold> fore wing <bold>88</bold> metasoma, dorsal view.</p></caption><graphic xmlns:xlink="http://www.w3.org/1999/xlink" xlink:href="zookeys-1215-259_article-128603__-g013.jpg" position="float" orientation="portrait" xlink:type="simple" id="oo_1155538.jpg"><uri content-type="original_file" xlink:type="simple">https://binary.pensoft.net/fig/1155538</uri></graphic></fig><p><bold><italic>Mesosoma</italic>.</bold> Mesosoma 1.30–1.42 × as long as broad. Scutellum arched, 0.77 × as long as broad, frenal area indistinct. Propodeum 0.39–0.50 × as long as scutellum. Fore wing 2.02–2.09 × as long as its maximum width; basal cell bare; basal vein pilose; speculum partly closed below; M 0.93–1.13 × as long as <abbrev xmlns:xlink="http://www.w3.org/1999/xlink" xlink:title="postmarginal vein" id="ABBRID0ENNBI" xlink:type="simple">PM</abbrev> and 2.20–2.38 × as long as S, stigma small.</p><p><bold><italic>Metasoma</italic>.</bold> Metasoma 1.53–1.77 × as long as broad and 1.22–1.35 × as long as mesosoma. Petiole strongly transverse. Ovipositor sheath projecting slightly beyond apex of metasoma.</p><p><bold>Male.</bold> Body length 0.95 mm; fore wing length 0.90 mm. Eye height 2.46 × as long as malar space. Distance between antennal toruli and lower margin of clypeus 3.16 × distance between antennal toruli and median ocellus. Antenna with pedicel 1.60 × as long as broad; clava 5.60 × as long as broad; combined length of pedicel and flagellum 1.29 × breadth of head. Metasoma 2.30 × as long as broad and 0.97 × as long as mesosoma. Otherwise, similar to female.</p></tp:treatment-sec><tp:treatment-sec sec-type="etymology" id="SECID0E3NBI"><title>Etymology.</title><p>The species is named in honor of the prominent entomologist, an expert on <tp:taxon-name><tp:taxon-name-part taxon-name-part-type="family">Encyrtidae</tp:taxon-name-part></tp:taxon-name> (<tp:taxon-name><tp:taxon-name-part taxon-name-part-type="order">Hymenoptera</tp:taxon-name-part></tp:taxon-name>), Dr., Prof. Vladimir A. Trjapitzin.</p></tp:treatment-sec><tp:treatment-sec sec-type="distribution" id="SECID0EMOBI"><title>Distribution.</title><p>Russia, Republic of Korea, Sweden.</p></tp:treatment-sec><tp:treatment-sec sec-type="comments" id="SECID0EROBI"><title>Comments.</title><p><italic><tp:taxon-name><tp:taxon-name-part taxon-name-part-type="genus" reg="Apsilocera">Apsilocera</tp:taxon-name-part><tp:taxon-name-part taxon-name-part-type="species" reg="triapitzini">triapitzini</tp:taxon-name-part></tp:taxon-name></italic> sp. nov. belongs to a group of species that have a vertex with regular sculpture. This species is very similar to <italic><tp:taxon-name><tp:taxon-name-part taxon-name-part-type="genus" reg="Apsilocera">A.</tp:taxon-name-part><tp:taxon-name-part taxon-name-part-type="species" reg="bramleyi">bramleyi</tp:taxon-name-part></tp:taxon-name></italic>; the differences between these species are given in the key.</p></tp:treatment-sec><tp:treatment-sec><!--Section generated to contain objects referenced in tp:taxon-treatment.--><fig id="F13" position="float" orientation="portrait"><object-id xmlns:xlink="http://www.w3.org/1999/xlink" content-type="doi" xlink:type="simple">10.3897/zookeys.1215.128603.figures97-106</object-id><object-id xmlns:xlink="http://www.w3.org/1999/xlink" content-type="arpha" xlink:type="simple">4FC7B864-5173-5CB9-A1CC-938CF944EC24</object-id><label>Figures 97–106.</label><caption><p><bold>97</bold><italic><tp:taxon-name><tp:taxon-name-part taxon-name-part-type="genus" reg="Apsilocera">Apsilocera</tp:taxon-name-part><tp:taxon-name-part taxon-name-part-type="species" reg="verticillata">verticillata</tp:taxon-name-part></tp:taxon-name></italic> Bouček, 1956, male, holotype habitus, lateral view <bold>98</bold><italic><tp:taxon-name><tp:taxon-name-part taxon-name-part-type="genus" reg="Apsilocera">Apsilocera</tp:taxon-name-part><tp:taxon-name-part taxon-name-part-type="species" reg="triapitzini">triapitzini</tp:taxon-name-part></tp:taxon-name></italic> sp. nov., male, paratype habitus, dorsal view <bold>99, 100</bold><italic><tp:taxon-name><tp:taxon-name-part taxon-name-part-type="genus" reg="Apsilocera">Apsilocera</tp:taxon-name-part><tp:taxon-name-part taxon-name-part-type="species" reg="acuticristata">acuticristata</tp:taxon-name-part></tp:taxon-name></italic> Mitroiu &amp; Achterberg, 2013, female, holotype <bold>99</bold> habitus, lateral view <bold>100</bold> head, frontal view <bold>101, 102</bold><italic><tp:taxon-name><tp:taxon-name-part taxon-name-part-type="genus" reg="Apsilocera">Apsilocera</tp:taxon-name-part><tp:taxon-name-part taxon-name-part-type="species" reg="bicristata">bicristata</tp:taxon-name-part></tp:taxon-name></italic> Mitroiu &amp; Achterberg, 2013, female, holotype <bold>101</bold> head, frontal view <bold>102</bold> habitus, lateral view <bold>103, 104</bold><italic><tp:taxon-name><tp:taxon-name-part taxon-name-part-type="genus" reg="Apsilocera">Apsilocera</tp:taxon-name-part><tp:taxon-name-part taxon-name-part-type="species" reg="maculata">maculata</tp:taxon-name-part></tp:taxon-name></italic> Mitroiu &amp; Achterberg, 2013, female, holotype <bold>103</bold> head, frontal view <bold>104</bold> habitus, lateral view <bold>105, 106</bold><italic><tp:taxon-name><tp:taxon-name-part taxon-name-part-type="genus" reg="Apsilocera">Apsilocera</tp:taxon-name-part><tp:taxon-name-part taxon-name-part-type="species" reg="tuberculata">tuberculata</tp:taxon-name-part></tp:taxon-name></italic> Mitroiu &amp; Achterberg, 2013, female, holotype <bold>105</bold> head, frontal view <bold>106</bold> habitus, lateral view.</p></caption><graphic xmlns:xlink="http://www.w3.org/1999/xlink" xlink:href="zookeys-1215-259_article-128603__-g007.jpg" position="float" orientation="portrait" xlink:type="simple" id="oo_1155532.jpg"><uri content-type="original_file" xlink:type="simple">https://binary.pensoft.net/fig/1155532</uri></graphic></fig></tp:treatment-sec></tp:taxon-treatment>
