# Supplementary material for: ﻿Review of the Palaearctic species of Apsilocera Bouček, 1956 (Chalcidoidea, Pteromalidae), with descriptions of the eight new species
Source: Zookeys. 2024 Oct 17;1215:259–88. doi: 10.3897/zookeys.1215.128603 (PMC11502943; doi:10.3897/zookeys.1215.128603)
Supplement: XML Treatment for Apsilocera verticillata [file zookeys.1215.128603-treatment13.xml]

<!DOCTYPE tp:taxon-treatment
  PUBLIC "-//TaxonX//DTD Taxonomic Treatment Publishing DTD v0 20100105//EN" "tax-treatment-NSO.dtd">
<tp:taxon-treatment xmlns:tp="http://www.plazi.org/taxpub"><tp:treatment-meta><kwd-group><label>Taxon classification</label><kwd>
              <named-content content-type="kingdom">Animalia</named-content>
            </kwd><kwd>
              <named-content content-type="order">Hymenoptera</named-content>
            </kwd><kwd>
              <named-content content-type="family">Pteromalidae</named-content>
            </kwd></kwd-group><mixed-citation publication-type="journal"><person-group><name><surname>Tselikh</surname><given-names>Ekaterina V.</given-names></name><name><surname>Lee</surname><given-names>Jaehyeon</given-names></name><name><surname>Haas</surname><given-names>Michael</given-names></name><name><surname>Mitroiu</surname><given-names>Mircea-Dan</given-names></name><name><surname>Ku</surname><given-names>Deok-Seo</given-names></name></person-group><article-title>﻿Review of the Palaearctic species of <italic><tp:taxon-name><tp:taxon-name-part taxon-name-part-type="genus" reg="Apsilocera">Apsilocera</tp:taxon-name-part></tp:taxon-name></italic> Bouček, 1956 (<tp:taxon-name><tp:taxon-name-part taxon-name-part-type="superfamily">Chalcidoidea</tp:taxon-name-part></tp:taxon-name>, <tp:taxon-name><tp:taxon-name-part taxon-name-part-type="family">Pteromalidae</tp:taxon-name-part></tp:taxon-name>), with descriptions of the eight new species</article-title><source>Zookeys</source><day>17</day><month>10</month><year>2024</year><volume>1215</volume><fpage>259</fpage><lpage>288</lpage><pub-id pub-id-type="doi">10.3897/zookeys.1215.128603</pub-id></mixed-citation></tp:treatment-meta><tp:nomenclature><label>﻿</label><tp:taxon-name>
            <object-id xmlns:xlink="http://www.w3.org/1999/xlink" content-type="arpha" xlink:type="simple">3451356E-2006-5FF5-82A9-AE3D3E484B92</object-id>
            <tp:taxon-name-part taxon-name-part-type="genus" reg="Apsilocera">Apsilocera</tp:taxon-name-part>
            <tp:taxon-name-part taxon-name-part-type="species" reg="verticillata">verticillata</tp:taxon-name-part>
          </tp:taxon-name><tp:taxon-authority>Bouček, 1956</tp:taxon-authority><xref ref-type="fig" rid="F12">Figs 89–96</xref><xref ref-type="fig" rid="F13">, 97</xref><tp:nomenclature-citation-list><tp:nomenclature-citation><tp:taxon-name>
                <tp:taxon-name-part taxon-name-part-type="genus" reg="Apsilocera">Apsilocera</tp:taxon-name-part>
                <tp:taxon-name-part taxon-name-part-type="species" reg="verticillata">verticillata</tp:taxon-name-part>
              </tp:taxon-name><comment>Bouček, 1956: 319. Holotype male (<named-content xmlns:xlink="http://www.w3.org/1999/xlink" content-type="dwc:institutional_code" xlink:title="National Museum in Prague" xlink:href="http://grbio.org/institution/national-museum-prague" xlink:type="simple">NMPC</named-content>, examined).</comment></tp:nomenclature-citation></tp:nomenclature-citation-list></tp:nomenclature><tp:treatment-sec sec-type="type material" id="SECID0EMRBI"><title>Type material.</title><p><bold><italic>Holotype</italic></bold> • male, Slovakia: “Slov. mer.: Gbelce 29.7.55 Bouček”, “Holotypus”, “Mus. Nat. Pragae Inv. 3086”, “<italic><tp:taxon-name><tp:taxon-name-part taxon-name-part-type="genus" reg="Apsilocera">Apsilocera</tp:taxon-name-part><tp:taxon-name-part taxon-name-part-type="species" reg="verticillata">verticillata</tp:taxon-name-part></tp:taxon-name></italic> ♂ Bčk. Det Z. Bouček, 1955” (RMNH).</p></tp:treatment-sec><tp:treatment-sec sec-type="material" id="SECID0ECSBI"><title>Additional material examined.</title><p>Japan • 1 female, 1 male, “Chiba Pref., Ichinomiya-Machi, 25.X.2002, coll. K. Kubo” (<named-content xmlns:xlink="http://www.w3.org/1999/xlink" content-type="dwc:institutional_code" xlink:title="Entomological Laboratory of the Hokkaido University" xlink:href="http://grbio.org/institution/hokkaido-university" xlink:type="simple">EIHU</named-content>). Russia • 1 female, “Primorskii Reg., Spassk-Dal’niy Vill., 2–4.VII.2011, coll. S. Belokobylskij” (<named-content xmlns:xlink="http://www.w3.org/1999/xlink" content-type="dwc:institutional_code" xlink:title="Zoological Institute of the Russian Academy of Sciences" xlink:href="http://grbio.org/institution/zoological-institute-russian-academy-sciences" xlink:type="simple">ZISP</named-content>). Republic of Korea • 1 female, “Gyeongsangnam-do, Namhae-gun, Sangiu-myeon, Sangiu-ri, 13.VIII.2022, coll. D.S Ku, J.H. Lee, H.J. Jeong” (<named-content xmlns:xlink="http://www.w3.org/1999/xlink" content-type="dwc:institutional_code" xlink:title="National Institute of Biological Resources" xlink:href="http://grbio.org/institution/national-institute-biological-resources" xlink:type="simple">NIBR</named-content>) • 1 female, “Gyeongsangnam-do, Geochang-gun, Namsang-myeon, Jeoncheok-ri, <named-content xmlns:xlink="http://www.w3.org/1999/xlink" content-type="dwc:verbatimCoordinates" xlink:type="simple"><named-content content-type="geo-json" specific-use="{&#34;type&#34;:&#34;Point&#34;,&#34;coordinates&#34;:[127.964278,35.620917]}" id="NCID0EXSBI" xlink:type="simple">35°37'15.3"N, 127°57'51.4"E</named-content></named-content>, 22.VI. 2023, coll. S. Belokobylskij” (<named-content xmlns:xlink="http://www.w3.org/1999/xlink" content-type="dwc:institutional_code" xlink:title="Zoological Institute of the Russian Academy of Sciences" xlink:href="http://grbio.org/institution/zoological-institute-russian-academy-sciences" xlink:type="simple">ZISP</named-content>) • 5 females, “Gyeongsangbuk-do, JuWangSan-myeon, Cheongsong-gun, JuWangSan SW, 21.IV.2023, 3.V.2023, 31.V.2023, 18.VII.2023, coll. J.H. Lee (<abbrev xmlns:xlink="http://www.w3.org/1999/xlink" xlink:title="Science Museum of Natural Enemies" id="ABBRID0EATBI" xlink:type="simple">SMNE</abbrev>).</p></tp:treatment-sec><tp:treatment-sec sec-type="description" id="SECID0EETBI"><title>Description.</title><p><bold>Female.</bold> Body length 1.18–1.25 mm; fore wing length 0.98–1.05 mm.</p><p><bold><italic>Coloration</italic>.</bold> Head black; antenna with scape, pedicel, anelli, and <abbrev xmlns:xlink="http://www.w3.org/1999/xlink" xlink:title="funicular segments 1" id="ABBRID0ETTBI" xlink:type="simple">F1</abbrev>–<abbrev xmlns:xlink="http://www.w3.org/1999/xlink" xlink:title="funicular segments 6" id="ABBRID0EXTBI" xlink:type="simple">F6</abbrev> yellowish brown, clava brow. Mesosoma black, but propodeum dorsally dark blue-green with metallic diffuse luster. All coxae yellowish brown; all femora, tibiae and tarsi yellow. Fore wing hyaline, venation yellowish brown. Metasoma dorsally brown, laterally and ventrally yellowish brown; ovipositor sheaths yellowish brown.</p><p><bold><italic>Sculpture</italic>.</bold> Head reticulate; clypeus radially striate. Mesosoma reticulate; propodeum smooth and shiny. Metasoma smooth and shiny, but Mt7 weakly alutaceous and shiny.</p><p><bold><italic>Head</italic>.</bold> Head in dorsal view 2.55–2.60 × as broad as long and 1.37–1.49 × as broad as mesoscutum; in frontal view 1.48–1.50 × as broad as high. Vertex with regular sculpture. <abbrev xmlns:xlink="http://www.w3.org/1999/xlink" xlink:title="posterior ocellar line, the minimum distance between the posterior ocelli" id="ABBRID0EJUBI" xlink:type="simple">POL</abbrev> 1.20–1.30 × as long as <abbrev xmlns:xlink="http://www.w3.org/1999/xlink" xlink:title="ocello-ocular line, the minimum distance between a posterior ocellus and compound eye" id="ABBRID0ENUBI" xlink:type="simple">OOL</abbrev>. Eye height 1.34–1.36 × eye length and 2.10–2.36 × as long as malar space. Distance between antennal toruli and lower margin of clypeus 1.98–2.00 × distance between antennal toruli and median ocellus. Antenna with scape 0.90–0.95 × as long as eye height and 1.29–1.32 × as long as eye length; pedicel 1.40–1.46 × as long as broad; combined length of pedicel and flagellum 0.90–0.92 × breadth of head; <abbrev xmlns:xlink="http://www.w3.org/1999/xlink" xlink:title="funicular segments 1" id="ABBRID0ERUBI" xlink:type="simple">F1</abbrev>–<abbrev xmlns:xlink="http://www.w3.org/1999/xlink" xlink:title="funicular segments 6" id="ABBRID0EVUBI" xlink:type="simple">F6</abbrev> longer than broad with a row of sensilla; clava 2.89–3.30 × as long as broad, with small micropilose area on each <abbrev xmlns:xlink="http://www.w3.org/1999/xlink" xlink:title="claval segments 3" id="ABBRID0EZUBI" xlink:type="simple">C3</abbrev> and <abbrev xmlns:xlink="http://www.w3.org/1999/xlink" xlink:title="claval segments 4" id="ABBRID0E4UBI" xlink:type="simple">C4</abbrev>. Clypeal with one small tooth. Mandible formula 3:4.</p><p><bold><italic>Mesosoma</italic>.</bold> Mesosoma 1.30–1.32 × as long as broad. Scutellum moderately depressed, 0.70–0.73 × as long as broad, frenal area indistinct. Propodeum 0.51–0.54 × as long as scutellum. Fore wing 2.07–2.12 × as long as its maximum width; basal cell bare; basal vein pilose; speculum partly closed below; M 1.03–1.17 × as long as <abbrev xmlns:xlink="http://www.w3.org/1999/xlink" xlink:title="postmarginal vein" id="ABBRID0EIVBI" xlink:type="simple">PM</abbrev> and 2.10–2.20 × as long as S, stigma small.</p><p><bold><italic>Metasoma</italic>.</bold> Metasoma 1.41–1.43 × as long as broad and 1.00–1.04 × as long as mesosoma. Petiole strongly transverse. Ovipositor sheath projecting slightly beyond apex of metasoma.</p><p><bold>Male.</bold> Body length 1.25–1.30 mm; fore wing length 1.10–1.15 mm. Head in dorsal view 2.30–2.35 × as broad as long. <abbrev xmlns:xlink="http://www.w3.org/1999/xlink" xlink:title="posterior ocellar line, the minimum distance between the posterior ocelli" id="ABBRID0EXVBI" xlink:type="simple">POL</abbrev> 1.40–1.55 × as long as <abbrev xmlns:xlink="http://www.w3.org/1999/xlink" xlink:title="ocello-ocular line, the minimum distance between a posterior ocellus and compound eye" id="ABBRID0E2VBI" xlink:type="simple">OOL</abbrev>. Combined length of pedicel and flagellum 1.30–1.35 × breadth of head. Metasoma 1.65–1.73 × as long as broad. Otherwise, similar to female.</p></tp:treatment-sec><tp:treatment-sec sec-type="distribution" id="SECID0E6VBI"><title>Distribution.</title><p>Czech Republic, Japan, Moldova, Netherlands, Republic of Korea, Russia, Slovakia, Sweden.</p></tp:treatment-sec><tp:treatment-sec sec-type="comments" id="SECID0EEWBI"><title>Comments.</title><p><italic><tp:taxon-name><tp:taxon-name-part taxon-name-part-type="genus" reg="Apsilocera">Apsilocera</tp:taxon-name-part><tp:taxon-name-part taxon-name-part-type="species" reg="verticillata">verticillata</tp:taxon-name-part></tp:taxon-name></italic> Bouček belongs to a group of species that have a vertex with regular sculpture. This species is very similar to <italic><tp:taxon-name><tp:taxon-name-part taxon-name-part-type="genus" reg="Apsilocera">A.</tp:taxon-name-part><tp:taxon-name-part taxon-name-part-type="species" reg="maculata">maculata</tp:taxon-name-part></tp:taxon-name></italic> Mitroiu &amp; Achterberg; the differences between these species are given in the key.</p></tp:treatment-sec><tp:treatment-sec><!--Section generated to contain objects referenced in tp:taxon-treatment.--><fig id="F12" position="float" orientation="portrait"><object-id xmlns:xlink="http://www.w3.org/1999/xlink" content-type="doi" xlink:type="simple">10.3897/zookeys.1215.128603.figures89-96</object-id><object-id xmlns:xlink="http://www.w3.org/1999/xlink" content-type="arpha" xlink:type="simple">F46759B6-E929-52B5-8C6F-24E6E052626D</object-id><label>Figures 89–96.</label><caption><p><italic><tp:taxon-name><tp:taxon-name-part taxon-name-part-type="genus" reg="Apsilocera">Apsilocera</tp:taxon-name-part><tp:taxon-name-part taxon-name-part-type="species" reg="verticillata">verticillata</tp:taxon-name-part></tp:taxon-name></italic> Bouček, 1956, female, not type <bold>89</bold> habitus, lateral view <bold>90</bold> mesosoma, dorsal view <bold>91</bold> clypeus and mandible <bold>92</bold> antenna <bold>93</bold> head and pronotum, dorsal view <bold>94</bold> head, frontal view <bold>95</bold> fore wing <bold>96</bold> metasoma, dorsal view.</p></caption><graphic xmlns:xlink="http://www.w3.org/1999/xlink" xlink:href="zookeys-1215-259_article-128603__-g006.jpg" position="float" orientation="portrait" xlink:type="simple" id="oo_1155531.jpg"><uri content-type="original_file" xlink:type="simple">https://binary.pensoft.net/fig/1155531</uri></graphic></fig><fig id="F13" position="float" orientation="portrait"><object-id xmlns:xlink="http://www.w3.org/1999/xlink" content-type="doi" xlink:type="simple">10.3897/zookeys.1215.128603.figures97-106</object-id><object-id xmlns:xlink="http://www.w3.org/1999/xlink" content-type="arpha" xlink:type="simple">4FC7B864-5173-5CB9-A1CC-938CF944EC24</object-id><label>Figures 97–106.</label><caption><p><bold>97</bold><italic><tp:taxon-name><tp:taxon-name-part taxon-name-part-type="genus" reg="Apsilocera">Apsilocera</tp:taxon-name-part><tp:taxon-name-part taxon-name-part-type="species" reg="verticillata">verticillata</tp:taxon-name-part></tp:taxon-name></italic> Bouček, 1956, male, holotype habitus, lateral view <bold>98</bold><italic><tp:taxon-name><tp:taxon-name-part taxon-name-part-type="genus" reg="Apsilocera">Apsilocera</tp:taxon-name-part><tp:taxon-name-part taxon-name-part-type="species" reg="triapitzini">triapitzini</tp:taxon-name-part></tp:taxon-name></italic> sp. nov., male, paratype habitus, dorsal view <bold>99, 100</bold><italic><tp:taxon-name><tp:taxon-name-part taxon-name-part-type="genus" reg="Apsilocera">Apsilocera</tp:taxon-name-part><tp:taxon-name-part taxon-name-part-type="species" reg="acuticristata">acuticristata</tp:taxon-name-part></tp:taxon-name></italic> Mitroiu &amp; Achterberg, 2013, female, holotype <bold>99</bold> habitus, lateral view <bold>100</bold> head, frontal view <bold>101, 102</bold><italic><tp:taxon-name><tp:taxon-name-part taxon-name-part-type="genus" reg="Apsilocera">Apsilocera</tp:taxon-name-part><tp:taxon-name-part taxon-name-part-type="species" reg="bicristata">bicristata</tp:taxon-name-part></tp:taxon-name></italic> Mitroiu &amp; Achterberg, 2013, female, holotype <bold>101</bold> head, frontal view <bold>102</bold> habitus, lateral view <bold>103, 104</bold><italic><tp:taxon-name><tp:taxon-name-part taxon-name-part-type="genus" reg="Apsilocera">Apsilocera</tp:taxon-name-part><tp:taxon-name-part taxon-name-part-type="species" reg="maculata">maculata</tp:taxon-name-part></tp:taxon-name></italic> Mitroiu &amp; Achterberg, 2013, female, holotype <bold>103</bold> head, frontal view <bold>104</bold> habitus, lateral view <bold>105, 106</bold><italic><tp:taxon-name><tp:taxon-name-part taxon-name-part-type="genus" reg="Apsilocera">Apsilocera</tp:taxon-name-part><tp:taxon-name-part taxon-name-part-type="species" reg="tuberculata">tuberculata</tp:taxon-name-part></tp:taxon-name></italic> Mitroiu &amp; Achterberg, 2013, female, holotype <bold>105</bold> head, frontal view <bold>106</bold> habitus, lateral view.</p></caption><graphic xmlns:xlink="http://www.w3.org/1999/xlink" xlink:href="zookeys-1215-259_article-128603__-g007.jpg" position="float" orientation="portrait" xlink:type="simple" id="oo_1155532.jpg"><uri content-type="original_file" xlink:type="simple">https://binary.pensoft.net/fig/1155532</uri></graphic></fig></tp:treatment-sec></tp:taxon-treatment>
